# Supplementary material for: Bis{1-[3-(diethyl­ammonio)­propyl­imino­meth­yl]naphthalen-2-olato}nickel(II) dinitrate
Source: Acta Crystallogr Sect E Struct Rep Online. 2010 Jul 3;66(Pt 8):m883–4. doi: 10.1107/S1600536810025663 (PMC3007399; doi:10.1107/S1600536810025663)
Supplement: Supplementary file 1 [file e-66-0m883-sup1.cif]

##############################################################################
###                                                                        ###
###        Electronic paper (Acta Crystallographica Section E)             ###
###                                                                        ###
##############################################################################
#                                                                            #
# This CIF contains the data in a paper accepted for publication in Acta     #
# Crystallographica Section E. It conforms to the requirements of Notes      #
# for Authors for Section E, and has been peer reviewed under the auspices   #
# of the IUCr Commission on Journals.                                        #
#                                                                            #
# Full details of the Crystallographic Information File format               #
# are given in the paper "The Crystallographic Information File (CIF):       #
# a New Standard Archive File for Crystallography" by S. R. Hall, F. H.      #
# Allen and I. D. Brown [Acta Cryst. (1991), A47, 655-685].                  #
#                                                                            #
# The current version of the core CIF dictionary is obtainable from          #
# ftp://ftp.iucr.org/pub/cif_core.dic. The current version number is 2.4.    #
#                                                                            #
# Software is freely available for graphical display of the structure(s) in  #
# this CIF.  For information consult the CIF home page http://www.iucr.org/  #
# cif/home.html                                                              #
#                                                                            #
# This file may be used for bona fide research purposes within the           #
# scientific community so long as proper attribution is given to the journal # 
# article from which it was obtained.                                        #
#                                                                            #
##############################################################################
                                             
data_global
_audit_creation_method     'form.cif (version 2.0)'
_journal_data_validation_number     ?
_journal_date_recd_electronic     2010-06-26
_journal_date_accepted     2010-06-30
_journal_name_full     'Acta Crystallographica, Section E'
_journal_year     2010
_journal_volume     66
_journal_issue      8
_journal_page_first     m883
_journal_page_last     m884
_journal_paper_category     QM
_journal_coeditor_code     SJ5031
_publ_contact_author_name     'Jiu-Fu Lu'
_publ_contact_author_address
;
School of Chemistry and Environmental Science
Shaanxi University of Technology
Hanzhong 723000
People's Republic of China
;
_publ_contact_author_email     jiufulu@163.com
_publ_contact_author_fax     ?
_publ_contact_author_phone     ?
_publ_section_title
;
Bis{1-[3-(diethylammonio)propyliminomethyl]naphthalen-2-olato}nickel(II)
dinitrate
;
loop_
    _publ_author_name
    _publ_author_address
    'Xiao-Hui Ji'
;
School of Chemistry and Environmental Science
Shaanxi University of Technology
Hanzhong 723000
People's Republic of China
;
    'Jiu-Fu Lu'
;
School of Chemistry and Environmental Science
Shaanxi University of Technology
Hanzhong 723000
People's Republic of China
;
data_I
_audit_creation_method     SHELXL-97
_chemical_name_systematic
;
Bis{1-[3-(diethylammonio)propyliminomethyl]naphthalen-2-olato}nickel(II)
dinitrate
;
_chemical_name_common     ?
_chemical_formula_moiety     'C36 H48 N4 Ni O2 2+, 2(N1 O3 -)'
_chemical_formula_sum     'C36 H48 N6 Ni O8'
_chemical_formula_iupac     '[Ni (C18 H24 N2 O)2] (N O3)2'
_chemical_formula_weight     751.51
_chemical_melting_point     ?
_symmetry_cell_setting     monoclinic
_symmetry_space_group_name_H-M     'P 21/c'
_symmetry_space_group_name_Hall     '-P 2ybc'
loop_
    _symmetry_equiv_pos_as_xyz
    'x, y, z'
    '-x, y+1/2, -z+1/2'
    '-x, -y, -z'
    'x, -y-1/2, z-1/2'
_cell_length_a     11.096(2)
_cell_length_b     12.773(3)
_cell_length_c     12.743(3)
_cell_angle_alpha     90.00
_cell_angle_beta     107.66(3)
_cell_angle_gamma     90.00
_cell_volume     1720.9(6)
_cell_formula_units_Z     2
_cell_measurement_reflns_used     1931
_cell_measurement_theta_min     2.3
_cell_measurement_theta_max     24.5
_cell_measurement_temperature     298(2)
_exptl_crystal_description     block
_exptl_crystal_colour     red
_exptl_crystal_size_max     0.22
_exptl_crystal_size_mid     0.20
_exptl_crystal_size_min     0.20
_exptl_crystal_density_diffrn     1.450
_exptl_crystal_density_meas     ?
_exptl_crystal_density_method     'not measured'
_exptl_crystal_F_000     796
_exptl_absorpt_coefficient_mu     0.627
_exptl_absorpt_correction_type     multi-scan
_exptl_absorpt_process_details     '(SADABS; Sheldrick, 2004)'
_exptl_absorpt_correction_T_min     0.8745
_exptl_absorpt_correction_T_max     0.8849
_exptl_special_details
;
;
_diffrn_ambient_temperature     298(2)
_diffrn_radiation_type     MoK\a
_diffrn_radiation_wavelength     0.71073
_diffrn_radiation_source     'fine-focus sealed tube'
_diffrn_radiation_monochromator     graphite
_diffrn_measurement_device_type     'Bruker APEXII CCD area-detector'
_diffrn_measurement_method     '\w scans'
_diffrn_detector_area_resol_mean     ?
_diffrn_reflns_number     14203
_diffrn_reflns_av_R_equivalents     0.0551
_diffrn_reflns_av_sigmaI/netI     0.0668
_diffrn_reflns_theta_min     1.93
_diffrn_reflns_theta_max     27.00
_diffrn_reflns_theta_full     27.00
_diffrn_measured_fraction_theta_max     0.981
_diffrn_measured_fraction_theta_full     0.981
_diffrn_reflns_limit_h_min     -14
_diffrn_reflns_limit_h_max     14
_diffrn_reflns_limit_k_min     -16
_diffrn_reflns_limit_k_max     16
_diffrn_reflns_limit_l_min     -15
_diffrn_reflns_limit_l_max     15
_diffrn_standards_number     0
_diffrn_standards_interval_count     .
_diffrn_standards_interval_time     .
_diffrn_standards_decay_%     ?
_refine_special_details
;
 Refinement of F^2^ against ALL reflections.  The weighted R-factor wR and
 goodness of fit S are based on F^2^, conventional R-factors R are based
 on F, with F set to zero for negative F^2^. The threshold expression of
 F^2^ > 2sigma(F^2^) is used only for calculating R-factors(gt) etc. and is
 not relevant to the choice of reflections for refinement.  R-factors based
 on F^2^ are statistically about twice as large as those based on F, and R-
 factors based on ALL data will be even larger.
;
_reflns_number_total     3689
_reflns_number_gt     2616
_reflns_threshold_expression     I>2\s(I)
_refine_ls_structure_factor_coef     Fsqd
_refine_ls_matrix_type     full
_refine_ls_R_factor_all     0.0946
_refine_ls_R_factor_gt     0.0685
_refine_ls_wR_factor_gt     0.1893
_refine_ls_wR_factor_ref     0.2093
_refine_ls_goodness_of_fit_ref     1.048
_refine_ls_restrained_S_all     1.092
_refine_ls_number_reflns     3689
_refine_ls_number_parameters     237
_refine_ls_number_restraints     10
_refine_ls_hydrogen_treatment     mixed
_refine_ls_weighting_scheme     calc
_refine_ls_weighting_details
         'calc w=1/[\s^2^(Fo^2^)+(0.1045P)^2^+2.3396P] where P=(Fo^2^+2Fc^2^)/3'
_atom_sites_solution_hydrogens     geom
_atom_sites_solution_primary     direct
_atom_sites_solution_secondary     difmap
_refine_ls_shift/su_max     ?
_refine_ls_shift/su_max_lt     0.001
_refine_ls_shift/su_mean     0.000
_refine_diff_density_max     1.121
_refine_diff_density_min     -0.558
_refine_ls_extinction_method     none
_refine_ls_extinction_coef     ?
loop_
    _atom_type_symbol
    _atom_type_description
    _atom_type_scat_dispersion_real
    _atom_type_scat_dispersion_imag
    _atom_type_scat_source
    'C' 'C' 0.0033 0.0016
                         'International Tables Vol C Tables 4.2.6.8 and 6.1.1.4'
    'H' 'H' 0.0000 0.0000
                         'International Tables Vol C Tables 4.2.6.8 and 6.1.1.4'
    'N' 'N' 0.0061 0.0033
                         'International Tables Vol C Tables 4.2.6.8 and 6.1.1.4'
    'O' 'O' 0.0106 0.0060
                         'International Tables Vol C Tables 4.2.6.8 and 6.1.1.4'
    'Ni' 'Ni' 0.3393 1.1124
                         'International Tables Vol C Tables 4.2.6.8 and 6.1.1.4'
_computing_data_collection     'APEX2 (Bruker, 2004)'
_computing_cell_refinement     'SAINT (Bruker, 2004)'
_computing_data_reduction     'SAINT (Bruker, 2004)'
_computing_structure_solution     'SHELXS97 (Sheldrick, 2008)'
_computing_structure_refinement     'SHELXL97 (Sheldrick, 2008)'
_computing_molecular_graphics     'SHELXTL (Sheldrick, 2008)'
_computing_publication_material     'SHELXTL (Sheldrick, 2008)'
loop_
    _atom_site_type_symbol
    _atom_site_label
    _atom_site_fract_x
    _atom_site_fract_y
    _atom_site_fract_z
    _atom_site_U_iso_or_equiv
    _atom_site_adp_type
    _atom_site_calc_flag
    _atom_site_refinement_flags
    _atom_site_occupancy
    _atom_site_disorder_assembly
    _atom_site_disorder_group
    Ni Ni1 1.0000 0.0000 0.0000 0.0311(3) Uani d S 1 . .
    O O1 0.9986(3) 0.1074(2) 0.1014(3) 0.0408(7) Uani d . 1 . .
    O O2 0.5354(7) 0.2034(9) 0.9557(8) 0.225(5) Uani d D 1 . .
    O O3 0.4032(8) 0.1988(7) 0.8277(7) 0.192(4) Uani d DU 1 . .
    O O4 0.3971(5) 0.2888(5) 0.9549(6) 0.136(3) Uani d D 1 . .
    N N1 0.8796(3) -0.0671(3) 0.0330(3) 0.0345(8) Uani d . 1 . .
    N N2 0.5785(3) 0.0578(3) -0.2176(4) 0.0545(11) Uani d D 1 . .
    N N3 0.4423(5) 0.2296(4) 0.9150(5) 0.0721(14) Uani d . 1 . .
    C C1 0.9022(4) 0.0217(3) 0.2196(4) 0.0352(9) Uani d . 1 . .
    C C2 0.9667(4) 0.1028(3) 0.1957(4) 0.0359(9) Uani d . 1 . .
    C C3 0.9970(4) 0.1886(4) 0.2757(4) 0.0441(11) Uani d . 1 . .
    H H3 1.0384 0.2466 0.2589 0.053 Uiso calc R 1 . .
    C C4 0.9685(4) 0.1902(4) 0.3755(4) 0.0473(11) Uani d . 1 . .
    H H4 0.9901 0.2484 0.4212 0.057 Uiso calc R 1 . .
    C C5 0.9090(4) 0.1069(4) 0.4066(4) 0.0421(10) Uani d . 1 . .
    C C6 0.8845(4) 0.1068(5) 0.5149(4) 0.0547(13) Uani d . 1 . .
    H H6 0.9079 0.1643 0.5614 0.066 Uiso calc R 1 . .
    C C7 0.8303(5) 0.0261(5) 0.5452(5) 0.0591(15) Uani d . 1 . .
    H H7 0.8141 0.0244 0.6126 0.071 Uiso calc R 1 . .
    C C8 0.7973(4) -0.0588(5) 0.4694(4) 0.0562(14) Uani d . 1 . .
    H H8 0.7590 -0.1169 0.4898 0.067 Uiso calc R 1 . .
    C C9 0.8189(4) -0.0615(4) 0.3639(4) 0.0491(12) Uani d . 1 . .
    H H9 0.7943 -0.1197 0.3187 0.059 Uiso calc R 1 . .
    C C10 0.8757(4) 0.0217(3) 0.3293(4) 0.0394(10) Uani d . 1 . .
    C C11 0.8539(4) -0.0524(3) 0.1298(4) 0.0371(10) Uani d . 1 . .
    H H11 0.7939 -0.0985 0.1407 0.045 Uiso calc R 1 . .
    C C12 0.8045(4) -0.1365(3) -0.0545(4) 0.0413(10) Uani d . 1 . .
    H H12A 0.7442 -0.1746 -0.0276 0.050 Uiso calc R 1 . .
    H H12B 0.8601 -0.1871 -0.0727 0.050 Uiso calc R 1 . .
    C C13 0.7332(4) -0.0759(4) -0.1585(4) 0.0456(11) Uani d . 1 . .
    H H13A 0.7917 -0.0425 -0.1911 0.055 Uiso calc R 1 . .
    H H13B 0.6779 -0.1220 -0.2125 0.055 Uiso calc R 1 . .
    C C14 0.6604(4) 0.0017(4) -0.1200(5) 0.0541(13) Uani d . 1 . .
    H H14A 0.7168 0.0506 -0.0706 0.065 Uiso calc R 1 . .
    H H14B 0.6090 -0.0323 -0.0805 0.065 Uiso calc R 1 . .
    C C15 0.4901(5) -0.0100(5) -0.2939(8) 0.095(3) Uani d . 1 . .
    H H15A 0.5335 -0.0566 -0.3306 0.114 Uiso calc R 1 . .
    H H15B 0.4280 0.0304 -0.3491 0.114 Uiso calc R 1 . .
    C C16 0.4293(7) -0.0697(6) -0.2234(11) 0.162(5) Uani d . 1 . .
    H H16A 0.4811 -0.1288 -0.1918 0.243 Uiso calc R 1 . .
    H H16B 0.3476 -0.0937 -0.2673 0.243 Uiso calc R 1 . .
    H H16C 0.4201 -0.0252 -0.1656 0.243 Uiso calc R 1 . .
    C C17 0.6274(5) 0.1202(5) -0.2952(6) 0.083(2) Uani d . 1 . .
    H H17A 0.6633 0.0743 -0.3385 0.100 Uiso calc R 1 . .
    H H17B 0.5594 0.1602 -0.3449 0.100 Uiso calc R 1 . .
    C C18 0.7222(6) 0.1889(6) -0.2297(10) 0.135(4) Uani d . 1 . .
    H H18A 0.6979 0.2124 -0.1674 0.203 Uiso calc R 1 . .
    H H18B 0.7311 0.2482 -0.2731 0.203 Uiso calc R 1 . .
    H H18C 0.8014 0.1523 -0.2045 0.203 Uiso calc R 1 . .
    H H2 0.548(6) 0.100(4) -0.176(4) 0.080 Uiso d D 1 . .
loop_
    _atom_site_aniso_label
    _atom_site_aniso_U_11
    _atom_site_aniso_U_22
    _atom_site_aniso_U_33
    _atom_site_aniso_U_12
    _atom_site_aniso_U_13
    _atom_site_aniso_U_23
    Ni1 0.0217(4) 0.0292(4) 0.0426(5) -0.0016(3) 0.0100(3) 0.0006(3)
    O1 0.0354(15) 0.0351(16) 0.056(2) -0.0065(12) 0.0206(14) -0.0047(14)
    O2 0.122(6) 0.287(12) 0.234(9) 0.107(7) 0.006(6) -0.103(9)
    O3 0.162(6) 0.188(7) 0.191(6) 0.051(5) -0.001(5) -0.087(6)
    O4 0.086(4) 0.132(5) 0.223(7) 0.024(4) 0.093(4) -0.033(5)
    N1 0.0218(15) 0.0313(18) 0.047(2) -0.0011(12) 0.0060(14) -0.0014(15)
    N2 0.0246(17) 0.055(3) 0.080(3) 0.0071(17) 0.0115(18) -0.009(2)
    N3 0.046(3) 0.081(4) 0.096(4) 0.009(3) 0.032(3) -0.010(3)
    C1 0.0223(17) 0.036(2) 0.046(2) 0.0032(15) 0.0096(16) 0.0034(17)
    C2 0.0235(17) 0.038(2) 0.046(2) 0.0045(15) 0.0097(17) 0.0011(18)
    C3 0.035(2) 0.041(3) 0.056(3) -0.0073(18) 0.013(2) -0.004(2)
    C4 0.033(2) 0.052(3) 0.053(3) 0.0012(19) 0.007(2) -0.014(2)
    C5 0.0236(18) 0.054(3) 0.048(3) 0.0068(18) 0.0093(18) 0.000(2)
    C6 0.039(2) 0.072(4) 0.053(3) 0.010(2) 0.015(2) -0.007(3)
    C7 0.041(3) 0.093(4) 0.051(3) 0.017(3) 0.025(2) 0.008(3)
    C8 0.030(2) 0.078(4) 0.065(3) 0.006(2) 0.020(2) 0.021(3)
    C9 0.029(2) 0.057(3) 0.063(3) 0.003(2) 0.018(2) 0.008(2)
    C10 0.0194(17) 0.049(3) 0.049(3) 0.0084(16) 0.0103(17) 0.0050(19)
    C11 0.0235(18) 0.035(2) 0.052(3) 0.0008(16) 0.0106(17) 0.0072(19)
    C12 0.0222(18) 0.038(2) 0.062(3) -0.0043(16) 0.0096(18) -0.011(2)
    C13 0.0254(19) 0.049(3) 0.058(3) 0.0024(18) 0.0058(19) -0.011(2)
    C14 0.030(2) 0.067(3) 0.065(3) 0.014(2) 0.013(2) -0.004(3)
    C15 0.031(3) 0.070(4) 0.156(8) 0.007(3) -0.015(4) -0.016(4)
    C16 0.043(4) 0.079(5) 0.338(16) -0.010(4) 0.019(6) 0.054(8)
    C17 0.045(3) 0.081(4) 0.126(6) 0.018(3) 0.029(3) 0.032(4)
    C18 0.044(4) 0.083(5) 0.270(13) -0.003(3) 0.035(5) 0.015(7)
_geom_special_details
;
 All esds (except the esd in the dihedral angle between two l.s. planes)
 are estimated using the full covariance matrix.  The cell esds are taken
 into account individually in the estimation of esds in distances, angles
 and torsion angles; correlations between esds in cell parameters are only
 used when they are defined by crystal symmetry.  An approximate (isotropic)
 treatment of cell esds is used for estimating esds involving l.s. planes.
;
loop_
    _geom_bond_atom_site_label_1
    _geom_bond_atom_site_label_2
    _geom_bond_site_symmetry_2
    _geom_bond_distance
    _geom_bond_publ_flag
    Ni1 N1 3_755 1.743(3) ?
    Ni1 N1 . 1.743(3) y
    Ni1 O1 . 1.888(3) y
    Ni1 O1 3_755 1.888(3) ?
    O1 C2 . 1.353(5) ?
    O2 N3 . 1.059(7) ?
    O3 N3 . 1.135(8) ?
    O4 N3 . 1.111(6) ?
    N1 C11 . 1.360(5) ?
    N1 C12 . 1.469(5) ?
    N2 C15 . 1.442(7) ?
    N2 C14 . 1.483(7) ?
    N2 C17 . 1.495(8) ?
    N2 H2 . 0.89(6) ?
    C1 C2 . 1.345(6) ?
    C1 C11 . 1.457(6) ?
    C1 C10 . 1.513(6) ?
    C2 C3 . 1.465(6) ?
    C3 C4 . 1.400(7) ?
    C3 H3 . 0.9300 ?
    C4 C5 . 1.373(7) ?
    C4 H4 . 0.9300 ?
    C5 C10 . 1.439(6) ?
    C5 C6 . 1.484(7) ?
    C6 C7 . 1.310(8) ?
    C6 H6 . 0.9300 ?
    C7 C8 . 1.424(8) ?
    C7 H7 . 0.9300 ?
    C8 C9 . 1.437(7) ?
    C8 H8 . 0.9300 ?
    C9 C10 . 1.374(6) ?
    C9 H9 . 0.9300 ?
    C11 H11 . 0.9300 ?
    C12 C13 . 1.531(6) ?
    C12 H12A . 0.9700 ?
    C12 H12B . 0.9700 ?
    C13 C14 . 1.454(6) ?
    C13 H13A . 0.9700 ?
    C13 H13B . 0.9700 ?
    C14 H14A . 0.9700 ?
    C14 H14B . 0.9700 ?
    C15 C16 . 1.487(12) ?
    C15 H15A . 0.9700 ?
    C15 H15B . 0.9700 ?
    C16 H16A . 0.9600 ?
    C16 H16B . 0.9600 ?
    C16 H16C . 0.9600 ?
    C17 C18 . 1.428(10) ?
    C17 H17A . 0.9700 ?
    C17 H17B . 0.9700 ?
    C18 H18A . 0.9600 ?
    C18 H18B . 0.9600 ?
    C18 H18C . 0.9600 ?
loop_
    _geom_angle_atom_site_label_1
    _geom_angle_atom_site_label_2
    _geom_angle_atom_site_label_3
    _geom_angle_site_symmetry_1
    _geom_angle_site_symmetry_3
    _geom_angle
    _geom_angle_publ_flag
    N1 Ni1 N1 3_755 . 180.0(3) y
    N1 Ni1 O1 3_755 . 88.51(14) y
    N1 Ni1 O1 . . 91.49(14) y
    N1 Ni1 O1 3_755 3_755 91.49(14) ?
    N1 Ni1 O1 . 3_755 88.51(14) ?
    O1 Ni1 O1 . 3_755 180.0(2) ?
    C2 O1 Ni1 . . 129.4(3) ?
    C11 N1 C12 . . 123.0(3) ?
    C11 N1 Ni1 . . 122.5(3) ?
    C12 N1 Ni1 . . 114.4(3) ?
    C15 N2 C14 . . 113.2(5) ?
    C15 N2 C17 . . 100.5(6) ?
    C14 N2 C17 . . 124.0(4) ?
    C15 N2 H2 . . 117(4) ?
    C14 N2 H2 . . 93(4) ?
    C17 N2 H2 . . 110(4) ?
    O2 N3 O4 . . 120.0(8) ?
    O2 N3 O3 . . 113.3(7) ?
    O4 N3 O3 . . 126.3(7) ?
    C2 C1 C11 . . 114.7(4) ?
    C2 C1 C10 . . 118.4(4) ?
    C11 C1 C10 . . 126.7(4) ?
    C1 C2 O1 . . 122.3(4) ?
    C1 C2 C3 . . 116.4(4) ?
    O1 C2 C3 . . 121.3(4) ?
    C4 C3 C2 . . 125.2(4) ?
    C4 C3 H3 . . 117.4 ?
    C2 C3 H3 . . 117.4 ?
    C5 C4 C3 . . 120.8(4) ?
    C5 C4 H4 . . 119.6 ?
    C3 C4 H4 . . 119.6 ?
    C4 C5 C10 . . 115.7(4) ?
    C4 C5 C6 . . 120.6(5) ?
    C10 C5 C6 . . 123.7(4) ?
    C7 C6 C5 . . 120.3(5) ?
    C7 C6 H6 . . 119.8 ?
    C5 C6 H6 . . 119.8 ?
    C6 C7 C8 . . 116.5(5) ?
    C6 C7 H7 . . 121.8 ?
    C8 C7 H7 . . 121.8 ?
    C7 C8 C9 . . 124.8(5) ?
    C7 C8 H8 . . 117.6 ?
    C9 C8 H8 . . 117.6 ?
    C10 C9 C8 . . 120.4(5) ?
    C10 C9 H9 . . 119.8 ?
    C8 C9 H9 . . 119.8 ?
    C9 C10 C5 . . 114.3(4) ?
    C9 C10 C1 . . 122.2(4) ?
    C5 C10 C1 . . 123.4(4) ?
    N1 C11 C1 . . 132.3(4) ?
    N1 C11 H11 . . 113.8 ?
    C1 C11 H11 . . 113.8 ?
    N1 C12 C13 . . 112.1(4) ?
    N1 C12 H12A . . 109.2 ?
    C13 C12 H12A . . 109.2 ?
    N1 C12 H12B . . 109.2 ?
    C13 C12 H12B . . 109.2 ?
    H12A C12 H12B . . 107.9 ?
    C14 C13 C12 . . 104.3(4) ?
    C14 C13 H13A . . 110.9 ?
    C12 C13 H13A . . 110.9 ?
    C14 C13 H13B . . 110.9 ?
    C12 C13 H13B . . 110.9 ?
    H13A C13 H13B . . 108.9 ?
    C13 C14 N2 . . 108.0(4) ?
    C13 C14 H14A . . 110.1 ?
    N2 C14 H14A . . 110.1 ?
    C13 C14 H14B . . 110.1 ?
    N2 C14 H14B . . 110.1 ?
    H14A C14 H14B . . 108.4 ?
    N2 C15 C16 . . 103.9(7) ?
    N2 C15 H15A . . 111.0 ?
    C16 C15 H15A . . 111.0 ?
    N2 C15 H15B . . 111.0 ?
    C16 C15 H15B . . 111.0 ?
    H15A C15 H15B . . 109.0 ?
    C15 C16 H16A . . 109.5 ?
    C15 C16 H16B . . 109.5 ?
    H16A C16 H16B . . 109.5 ?
    C15 C16 H16C . . 109.5 ?
    H16A C16 H16C . . 109.5 ?
    H16B C16 H16C . . 109.5 ?
    C18 C17 N2 . . 107.0(7) ?
    C18 C17 H17A . . 110.3 ?
    N2 C17 H17A . . 110.3 ?
    C18 C17 H17B . . 110.3 ?
    N2 C17 H17B . . 110.3 ?
    H17A C17 H17B . . 108.6 ?
    C17 C18 H18A . . 109.5 ?
    C17 C18 H18B . . 109.5 ?
    H18A C18 H18B . . 109.5 ?
    C17 C18 H18C . . 109.5 ?
    H18A C18 H18C . . 109.5 ?
    H18B C18 H18C . . 109.5 ?
loop_
    _geom_hbond_atom_site_label_D
    _geom_hbond_atom_site_label_H
    _geom_hbond_atom_site_label_A
    _geom_hbond_site_symmetry_A
    _geom_hbond_distance_DH
    _geom_hbond_distance_HA
    _geom_hbond_distance_DA
    _geom_hbond_angle_DHA
    N2 H2 O3 1_554 0.89(6) 2.05(4) 2.836(8) 146(6)
    N2 H2 O2 1_554 0.89(6) 2.17(5) 3.033(9) 162(6)
