# Supplementary material for: Bis{1-[3-(diethyl­ammonio)­propyl­imino­meth­yl]naphthalen-2-olato}nickel(II) dinitrate
Source: Acta Crystallogr Sect E Struct Rep Online. 2010 Jul 3;66(Pt 8):m883–4. doi: 10.1107/S1600536810025663 (PMC3007399; doi:10.1107/S1600536810025663)
Supplement: Supplementary file 2 [file e-66-0m883-Isup2.hkl]

# 
# h,k,l, Fc-squared, Fo-squared, sigma(Fo-squared) and status flag 
# 
data_I
_shelx_title ' B in P2(1)/c' 
_shelx_refln_list_code          4 
_shelx_F_calc_maximum      163.76 
_exptl_crystal_F_000       796.00 
_reflns_d_resolution_high  0.7829 
 
loop_ 
 _symmetry_equiv_pos_as_xyz 
 'x, y, z' 
 '-x, y+1/2, -z+1/2' 
 '-x, -y, -z' 
 'x, -y-1/2, z-1/2' 
 
_cell_length_a    11.0960 
_cell_length_b    12.7730 
_cell_length_c    12.7430 
_cell_angle_alpha  90.000 
_cell_angle_beta  107.660 
_cell_angle_gamma  90.000 
 
_shelx_F_squared_multiplier     1.000 
 
loop_ 
 _refln_index_h 
 _refln_index_k 
 _refln_index_l 
 _refln_F_squared_calc 
 _refln_F_squared_meas 
 _refln_F_squared_sigma 
 _refln_observed_status 
   1   0   0     5600.39     5624.98    273.13 o 
   2   0   0    20184.50    22203.37   1070.56 o 
   3   0   0        7.82       11.78      3.02 o 
   4   0   0      319.37      333.49     28.91 o 
   5   0   0     7228.65     8527.98    413.60 o 
   6   0   0     1533.32     1620.32     81.48 o 
   7   0   0     5127.76     6438.17    313.86 o 
   8   0   0     1729.45     1686.74     85.74 o 
   9   0   0     1685.30     2256.00    137.93 o 
  10   0   0     1476.74     1560.90     99.81 o 
  11   0   0      844.60      782.12     82.60 o 
  12   0   0      232.15      255.65     42.77 o 
  13   0   0       96.31       63.42     24.18 o 
   1   1   0      369.55      481.47     18.61 o 
   2   1   0      456.66      534.06     19.00 o 
   3   1   0      375.35      432.92     16.09 o 
   4   1   0     4113.67     5692.12    195.29 o 
   5   1   0      552.19      525.54     19.92 o 
   6   1   0      108.86      117.87      7.05 o 
   7   1   0       48.89       78.16      8.83 o 
   8   1   0        8.01       -0.16      3.44 o 
   9   1   0      129.68      181.21     11.09 o 
  10   1   0       15.66       34.86     16.14 o 
  11   1   0       19.12       15.30      9.09 o 
  12   1   0       15.74       26.83     11.20 o 
  13   1   0       33.01        0.88     11.73 o 
   0   2   0    22802.52    23738.89   1144.34 o 
   1   2   0    13178.11    14288.87    536.01 o 
   2   2   0       43.86       47.12      2.95 o 
   3   2   0     1359.23     1706.38     59.37 o 
   4   2   0      136.32      391.79     15.03 o 
   5   2   0       29.34       35.82      3.56 o 
   6   2   0     2646.82     2565.04     89.67 o 
   7   2   0      504.51      483.30     19.70 o 
   8   2   0     1042.36     1169.86     43.00 o 
   9   2   0      763.50      782.25     33.56 o 
  10   2   0      592.56      574.47     36.81 o 
  11   2   0      109.86      122.71     15.74 o 
  12   2   0      391.41      350.62     28.35 o 
  13   2   0        4.22       -5.54     10.23 o 
   1   3   0      140.38      188.81      7.77 o 
   2   3   0     5127.57     5022.75    172.25 o 
   3   3   0    14083.12    15657.68    534.41 o 
   4   3   0        4.14       16.89      2.42 o 
   5   3   0      358.17      296.51     14.19 o 
   6   3   0        1.60       -1.61      3.20 o 
   7   3   0      234.86      253.78     12.19 o 
   8   3   0        0.16       -2.23      4.89 o 
   9   3   0       60.16       97.63     10.51 o 
  10   3   0      108.66      146.31     13.60 o 
  11   3   0       23.33       30.71      8.88 o 
  12   3   0        2.02       -9.74      9.08 o 
  13   3   0       32.72       27.04     13.11 o 
   0   4   0     3100.68     3046.37    148.60 o 
   1   4   0      635.75      582.10     21.38 o 
   2   4   0     2475.81     2322.32     80.62 o 
   3   4   0       17.62       12.83      2.48 o 
   4   4   0      142.09      195.84      9.62 o 
   5   4   0      222.98       71.65      4.97 o 
   6   4   0      853.46     1213.72     48.27 o 
   7   4   0      951.07      882.85     36.44 o 
   8   4   0      245.63      275.43     18.37 o 
   9   4   0      365.01      406.78     39.59 o 
  10   4   0       53.40       57.36      9.09 o 
  11   4   0       37.84       41.00      9.40 o 
  12   4   0      295.96      277.19     21.37 o 
  13   4   0       81.07       96.27     16.37 o 
   1   5   0      472.68      481.42     18.32 o 
   2   5   0      419.45      537.35     20.33 o 
   3   5   0       20.20       59.77      4.55 o 
   4   5   0       35.71      101.91      7.06 o 
   5   5   0       55.54       74.52      8.23 o 
   6   5   0        0.78        0.00      3.97 o 
   7   5   0        0.05        1.96      5.33 o 
   8   5   0        6.47       -1.92      5.51 o 
   9   5   0      243.91      239.17     17.47 o 
  10   5   0       39.67       28.77      8.10 o 
  11   5   0       12.00        8.26      8.14 o 
  12   5   0        0.02       -4.09      8.53 o 
   0   6   0       41.69       19.76      5.52 o 
   1   6   0      754.71      837.79     30.73 o 
   2   6   0      795.30      660.09     24.77 o 
   3   6   0     1495.08     1556.77     55.40 o 
   4   6   0     1320.26     1068.91     38.88 o 
   5   6   0      146.32      302.83     13.65 o 
   6   6   0     2237.02     1932.61     85.50 o 
   7   6   0        7.60        1.00      5.46 o 
   8   6   0      603.39      574.45     33.36 o 
   9   6   0      145.88      130.98     23.22 o 
  10   6   0      311.86      344.98     27.05 o 
  11   6   0      133.78      148.52     15.72 o 
  12   6   0      224.86      254.92     21.03 o 
   1   7   0        0.93       -0.08      2.68 o 
   2   7   0       46.45       73.83      7.01 o 
   3   7   0       95.69       77.08      5.99 o 
   4   7   0        6.36       11.28      4.19 o 
   5   7   0      191.73      243.12     13.67 o 
   6   7   0      127.94      176.38     14.19 o 
   7   7   0       28.76       34.22      7.18 o 
   8   7   0        0.16       -1.10      6.07 o 
   9   7   0        6.13        1.91      9.68 o 
  10   7   0        0.69       17.01     16.11 o 
  11   7   0        0.54        7.98      8.71 o 
  12   7   0        6.83       22.93     10.19 o 
   0   8   0      136.46      206.86     15.35 o 
   1   8   0      895.50      682.87     26.13 o 
   2   8   0     1419.24     1557.54     56.01 o 
   3   8   0     1309.76     1158.52     42.60 o 
   4   8   0      588.68      692.59     28.40 o 
   5   8   0      173.35      154.08     15.28 o 
   6   8   0      988.20      985.61     46.70 o 
   7   8   0       38.32       48.83      8.63 o 
   8   8   0      344.39      331.68     34.52 o 
   9   8   0      436.21      405.49     26.24 o 
  10   8   0      271.70      282.04     22.29 o 
  11   8   0      250.08      288.98     23.76 o 
   1   9   0       86.12       73.85      6.72 o 
   2   9   0       81.53      108.87      8.16 o 
   3   9   0       25.12       20.51      5.01 o 
   4   9   0        5.95       18.61      7.89 o 
   5   9   0      145.70      180.46     14.68 o 
   6   9   0      129.77      123.43     12.47 o 
   7   9   0      214.66      270.57     33.68 o 
   8   9   0       28.69       27.52      8.25 o 
   9   9   0        2.46       14.02      8.67 o 
  10   9   0        3.11        1.95      8.77 o 
  11   9   0        0.01       15.14     10.38 o 
   0  10   0     1517.34     1345.69     69.93 o 
   1  10   0     1287.77     1272.03     46.78 o 
   2  10   0     2005.53     1868.10     67.30 o 
   3  10   0     2474.56     2547.94     99.75 o 
   4  10   0     1175.66     1109.56     52.19 o 
   5  10   0      217.84      274.55     29.78 o 
   6  10   0      487.90      480.71     28.56 o 
   7  10   0      213.84      217.52     18.10 o 
   8  10   0      699.15      700.79     39.02 o 
   9  10   0      264.44      291.58     35.78 o 
  10  10   0      228.24      274.88     24.64 o 
   1  11   0      492.98      488.36     21.71 o 
   2  11   0      853.61      866.99     37.29 o 
   3  11   0       79.91       80.34     10.26 o 
   4  11   0       98.70      106.47     11.87 o 
   5  11   0       15.41       13.96      8.88 o 
   6  11   0       37.53       42.62     15.74 o 
   7  11   0        1.44       -3.28      7.92 o 
   8  11   0        2.87       -0.08      9.88 o 
   9  11   0       63.74       46.30     13.54 o 
   0  12   0      144.64      157.97     15.71 o 
   1  12   0      140.38      147.53     11.46 o 
   2  12   0      246.03      205.29     16.06 o 
   3  12   0      328.50      337.65     24.05 o 
   4  12   0      363.72      443.59     28.57 o 
   5  12   0       32.53       29.25      9.57 o 
   6  12   0      137.24      144.34     26.23 o 
   7  12   0      112.57      111.31     17.34 o 
   8  12   0      165.71      179.54     24.53 o 
   9  12   0       89.38       72.49     15.14 o 
   1  13   0      251.37      265.70     22.56 o 
   2  13   0      436.67      390.86     28.21 o 
   3  13   0       31.81       23.92      9.32 o 
   4  13   0        0.67        5.74      9.32 o 
   5  13   0       32.69       19.42     11.52 o 
   6  13   0        7.54       15.07     15.79 o 
   7  13   0        0.56        0.62     12.09 o 
   8  13   0        2.90        7.02     17.64 o 
   0  14   0       97.56       77.57     23.61 o 
   1  14   0        1.25       15.63     17.53 o 
   2  14   0        1.21       12.85     13.18 o 
   3  14   0        3.74        7.54     12.74 o 
   4  14   0       36.34       28.86     17.20 o 
   5  14   0       74.37      129.97     24.07 o 
   6  14   0       55.69        8.57     15.78 o 
   1  15   0        1.45      -15.38     16.72 o 
   2  15   0       38.39       30.29     20.02 o 
   3  15   0        0.83      -10.75     14.31 o 
   4  15   0        5.85        5.70     15.12 o 
   5  15   0       35.69       12.47     21.37 o 
   2  16   0       55.43      101.43     32.30 o 
 -13   1   1       54.11       51.78     14.88 o 
 -12   1   1      235.83      229.35     21.48 o 
 -11   1   1        4.26       -2.45      6.65 o 
 -10   1   1       17.48       12.03      5.50 o 
  -9   1   1      825.16      906.19     37.90 o 
  -8   1   1     1956.75     2032.15     72.14 o 
  -7   1   1     2145.42     2739.28     95.83 o 
  -6   1   1     2570.84     2754.52     96.07 o 
  -5   1   1     1149.86     1201.58     42.83 o 
  -4   1   1     4103.56     4833.41    165.99 o 
  -3   1   1     1235.56     1066.00     37.61 o 
  -2   1   1     1018.21     1091.00     41.65 o 
  -1   1   1      775.92      763.00     26.84 o 
   0   1   1     4751.71     5130.73    191.66 o 
   1   1   1     1286.05     1525.28     58.12 o 
   2   1   1    26582.76    27827.86    947.97 o 
   3   1   1    19568.31    24069.15    820.19 o 
   4   1   1     2808.58     2431.79     84.42 o 
   5   1   1     1070.43     1246.60     44.55 o 
   6   1   1      695.52      632.80     24.32 o 
   7   1   1     2427.93     2716.70     95.49 o 
   8   1   1      925.89      949.60     35.90 o 
   9   1   1     1155.27     1217.61     45.30 o 
  10   1   1      317.04      345.06     23.22 o 
  11   1   1      558.72      552.56     48.73 o 
  12   1   1      177.74      207.89     32.97 o 
  13   1   1      156.00      153.81     43.66 o 
 -13   2   1        0.59       -6.90     12.42 o 
 -12   2   1        5.85       17.09      9.54 o 
 -11   2   1        0.08        6.34      6.98 o 
 -10   2   1       12.28       11.02      5.67 o 
  -9   2   1       61.41       50.59      9.44 o 
  -8   2   1      158.25      237.42     13.57 o 
  -7   2   1      619.10      716.09     26.95 o 
  -6   2   1      745.48     1141.73     41.11 o 
  -5   2   1      444.49      315.32     13.30 o 
  -4   2   1     1106.10     1820.71     69.52 o 
  -3   2   1       81.90       29.17      4.28 o 
  -2   2   1        0.32       -3.39      2.26 o 
  -1   2   1      807.26      965.28     33.69 o 
   0   2   1      349.76      271.57     10.09 o 
   1   2   1    17647.86    19912.47    747.03 o 
   2   2   1    14051.02    14586.44    547.22 o 
   3   2   1     4921.90     6340.73    217.09 o 
   4   2   1     3784.73     4178.73    143.98 o 
   5   2   1      303.43      536.61     20.50 o 
   6   2   1       99.93       64.66      5.32 o 
   7   2   1      111.59      189.20     10.48 o 
   8   2   1        9.52       24.48      4.97 o 
   9   2   1      195.51      196.26     20.05 o 
  10   2   1       52.91       43.78      9.01 o 
  11   2   1       73.79       64.04     10.45 o 
  12   2   1       51.98       65.08     13.78 o 
  13   2   1        7.09       -9.28     12.58 o 
 -13   3   1      264.25      242.00     24.04 o 
 -12   3   1      310.54      284.59     25.10 o 
 -11   3   1        2.60        1.68      6.57 o 
 -10   3   1      531.24      537.56     29.97 o 
  -9   3   1      694.51      720.73     31.17 o 
  -8   3   1     1800.33     2070.05     80.47 o 
  -7   3   1     2147.67     2042.68     72.29 o 
  -6   3   1     1324.80     1759.90     62.16 o 
  -5   3   1     1077.19      879.99     35.31 o 
  -4   3   1       74.34       41.39      4.12 o 
  -3   3   1     9631.12    11380.50    388.83 o 
  -2   3   1      534.76      483.28     17.92 o 
  -1   3   1      882.21      988.37     34.81 o 
   0   3   1      880.20      818.00     28.99 o 
   1   3   1     7687.47     8432.04    288.26 o 
   2   3   1     7614.10     8543.42    292.08 o 
   3   3   1     7554.10     8239.78    282.03 o 
   4   3   1       12.56       12.37      2.28 o 
   5   3   1       19.72       20.36      6.13 o 
   6   3   1      133.95      217.45     11.92 o 
   7   3   1      182.89      181.11     12.63 o 
   8   3   1      584.79      621.85     32.15 o 
   9   3   1      659.45      593.21     31.22 o 
  10   3   1        6.47       22.09      7.45 o 
  11   3   1      305.37      299.28     21.58 o 
  12   3   1      150.57      158.40     22.83 o 
 -13   4   1       13.19       13.72     11.86 o 
 -12   4   1        4.15        1.08      8.43 o 
 -11   4   1       46.10       57.83      9.46 o 
 -10   4   1        0.07        0.52      7.03 o 
  -9   4   1      198.11      203.86     16.18 o 
  -8   4   1       21.48       26.47      6.90 o 
  -7   4   1      468.24      596.78     25.94 o 
  -6   4   1       67.15       68.25      7.97 o 
  -5   4   1      127.61      128.91     10.95 o 
  -4   4   1       11.70       -1.84      2.09 o 
  -3   4   1      150.64      166.52      7.95 o 
  -2   4   1      537.50      510.49     20.82 o 
  -1   4   1     2278.71     2555.46     88.45 o 
   0   4   1      204.81      211.28      9.07 o 
   1   4   1      277.22      286.98     11.49 o 
   2   4   1      208.58      180.03      8.36 o 
   3   4   1      873.24     1130.95     40.30 o 
   4   4   1      398.79      435.48     16.98 o 
   5   4   1     2637.98     2963.31    103.09 o 
   6   4   1     2897.45     3474.39    120.84 o 
   7   4   1      670.68      770.08     32.92 o 
   8   4   1       24.30       42.89      7.89 o 
   9   4   1      138.34      115.79     11.76 o 
  10   4   1        4.57        4.63      6.78 o 
  11   4   1       31.00       34.56      9.52 o 
  12   4   1       66.29       61.20     12.49 o 
 -13   5   1      150.17      150.85     19.19 o 
 -12   5   1      243.73      241.87     22.04 o 
 -11   5   1      154.90      166.99     15.24 o 
 -10   5   1      169.16      177.83     15.22 o 
  -9   5   1      511.60      520.32     35.80 o 
  -8   5   1      192.36      192.41     17.81 o 
  -7   5   1      524.82      503.87     23.14 o 
  -6   5   1      342.60      356.61     20.92 o 
  -5   5   1       12.11        1.68      2.40 o 
  -4   5   1      421.02      333.86     14.47 o 
  -3   5   1        3.76        1.84      2.84 o 
  -2   5   1      956.54      673.66     24.84 o 
  -1   5   1       32.57       77.62      7.72 o 
   0   5   1      850.68      645.11     23.81 o 
   1   5   1       34.87       32.02      3.45 o 
   2   5   1      359.41      330.42     13.90 o 
   3   5   1     1582.01     1586.19     56.12 o 
   4   5   1       35.82       24.77      4.03 o 
   5   5   1       21.03       12.54      3.46 o 
   6   5   1       48.19       50.28     10.93 o 
   7   5   1       15.71       52.72      7.85 o 
   8   5   1      111.63      129.23     16.15 o 
   9   5   1      787.83      788.70     39.47 o 
  10   5   1      144.50      136.16     13.62 o 
  11   5   1      489.71      549.43     32.73 o 
  12   5   1      141.56      131.40     15.01 o 
 -12   6   1        1.03        4.29      9.38 o 
 -11   6   1       48.45       44.11     10.13 o 
 -10   6   1       25.21       21.61      7.31 o 
  -9   6   1      236.10      254.11     18.22 o 
  -8   6   1        2.31        1.06      5.57 o 
  -7   6   1      259.57      312.28     16.80 o 
  -6   6   1       80.86       69.96      7.46 o 
  -5   6   1       29.75       15.12      3.56 o 
  -4   6   1      194.77      253.77     12.61 o 
  -3   6   1       42.25       89.18      6.94 o 
  -2   6   1       32.49       73.30      5.34 o 
  -1   6   1      221.27      298.96     12.82 o 
   0   6   1      330.88      344.61     14.05 o 
   1   6   1       55.21       65.30      5.59 o 
   2   6   1      252.82      353.40     14.82 o 
   3   6   1      116.15       69.53      5.37 o 
   4   6   1       10.35       49.02      4.77 o 
   5   6   1      190.36      271.72     14.65 o 
   6   6   1      182.10      168.67     19.97 o 
   7   6   1       96.55      121.44     16.02 o 
   8   6   1      755.40      676.18     35.26 o 
   9   6   1      423.94      489.21     48.61 o 
  10   6   1      100.53       80.57     11.47 o 
  11   6   1        7.52       28.87     10.98 o 
  12   6   1       45.67       31.84     10.96 o 
 -12   7   1      214.10      243.90     22.78 o 
 -11   7   1      175.21      152.99     15.87 o 
 -10   7   1      697.89      693.37     37.90 o 
  -9   7   1      227.90      226.75     17.58 o 
  -8   7   1       60.36       55.84      8.60 o 
  -7   7   1      368.17      340.44     24.95 o 
  -6   7   1     2380.60     2329.30     90.37 o 
  -5   7   1     1434.20     1431.70     56.57 o 
  -4   7   1      584.64      549.52     22.44 o 
  -3   7   1     2480.59     2336.59     82.27 o 
  -2   7   1      398.02      400.88     16.55 o 
  -1   7   1     1652.48     1471.31     52.62 o 
   0   7   1      679.90      700.28     26.34 o 
   1   7   1      759.47      670.91     27.89 o 
   2   7   1      329.63      316.84     14.08 o 
   3   7   1     1261.60     1270.00     46.03 o 
   4   7   1     1746.92     1768.61     69.75 o 
   5   7   1     3075.89     3225.95    139.58 o 
   6   7   1      395.68      303.78     19.66 o 
   7   7   1      137.67      160.92     13.92 o 
   8   7   1       67.50       60.43      9.30 o 
   9   7   1      194.80      149.49     18.47 o 
  10   7   1      296.79      288.32     21.72 o 
  11   7   1      282.24      227.64     19.95 o 
 -12   8   1        0.90       -2.85      9.23 o 
 -11   8   1        0.17        0.67      9.21 o 
 -10   8   1       72.65       52.34     11.97 o 
  -9   8   1        1.45        4.31      6.85 o 
  -8   8   1       15.08        1.07      6.61 o 
  -7   8   1      206.89      179.28     17.28 o 
  -6   8   1      243.02      240.86     17.64 o 
  -5   8   1       15.26       23.00      6.15 o 
  -4   8   1       15.39       20.95      5.55 o 
  -3   8   1      143.43      178.13     12.89 o 
  -2   8   1        9.30        3.14      3.37 o 
  -1   8   1      192.38      236.99     11.95 o 
   0   8   1       20.01        9.17      6.09 o 
   1   8   1       72.78       86.64     11.46 o 
   2   8   1       16.80       29.38      5.09 o 
   3   8   1      427.39      424.15     18.45 o 
   4   8   1      437.51      469.44     22.52 o 
   5   8   1      307.95      331.07     21.84 o 
   6   8   1        3.22       -2.49      5.95 o 
   7   8   1        0.04        2.12      6.01 o 
   8   8   1       53.06       49.76     12.50 o 
   9   8   1       33.70       29.88     10.27 o 
  10   8   1       11.64       12.11      9.35 o 
  11   8   1        0.18       -3.35      8.63 o 
 -11   9   1      186.71      203.51     18.98 o 
 -10   9   1       71.58       64.59     11.61 o 
  -9   9   1      367.01      372.23     26.80 o 
  -8   9   1        9.85        9.84      7.24 o 
  -7   9   1      344.90      408.13     25.27 o 
  -6   9   1     1331.79     1180.38     54.95 o 
  -5   9   1      487.64      508.87     28.66 o 
  -4   9   1     1721.52     1859.09     73.11 o 
  -3   9   1      994.89      778.56     30.03 o 
  -2   9   1      919.95     1083.45     40.28 o 
  -1   9   1      756.93      580.72     23.12 o 
   0   9   1      549.19      592.64     23.64 o 
   1   9   1      529.82      433.85     20.65 o 
   2   9   1      912.66      839.26     32.07 o 
   3   9   1     1845.50     1845.56     82.01 o 
   4   9   1     2185.27     1980.52     88.18 o 
   5   9   1     3183.45     3151.80    137.39 o 
   6   9   1      679.52      704.07     36.84 o 
   7   9   1      137.57      172.18     15.25 o 
   8   9   1       51.43       54.27     10.43 o 
   9   9   1      225.59      219.63     18.96 o 
  10   9   1      211.97      184.50     17.91 o 
 -10  10   1      144.26      124.52     14.64 o 
  -9  10   1      107.60       82.76     12.97 o 
  -8  10   1       50.45       67.66     11.56 o 
  -7  10   1       90.68      115.64     13.05 o 
  -6  10   1       19.36        9.40      7.86 o 
  -5  10   1       43.85       64.74     11.13 o 
  -4  10   1       15.11       20.44      7.06 o 
  -3  10   1       64.19       60.58      8.03 o 
  -2  10   1        1.58        3.10      4.43 o 
  -1  10   1       44.53       67.29      7.66 o 
   0  10   1       59.97       34.86      5.67 o 
   1  10   1      163.06      203.82     13.09 o 
   2  10   1        1.82        5.03      5.67 o 
   3  10   1      132.33      124.32     10.51 o 
   4  10   1      413.14      497.62     28.54 o 
   5  10   1       85.73       76.91     10.51 o 
   6  10   1       11.48       12.89      7.57 o 
   7  10   1        2.99        7.06      8.20 o 
   8  10   1        8.76        2.62      8.55 o 
   9  10   1       24.55       45.17     11.09 o 
  10  10   1        7.65       10.15      9.93 o 
 -10  11   1       35.84       41.48     19.11 o 
  -9  11   1      101.24      101.84     15.20 o 
  -8  11   1      226.87      253.28     20.67 o 
  -7  11   1       75.90       83.46     21.34 o 
  -6  11   1      106.01       77.99     11.52 o 
  -5  11   1      126.16      132.83     13.21 o 
  -4  11   1      390.77      354.52     25.80 o 
  -3  11   1      449.51      440.82     25.74 o 
  -2  11   1      257.50      194.82     13.31 o 
  -1  11   1      419.95      467.52     21.15 o 
   0  11   1      202.21      157.19     10.64 o 
   1  11   1      221.32      250.59     18.63 o 
   2  11   1      263.13      250.62     20.71 o 
   3  11   1     1083.57     1093.28     51.84 o 
   4  11   1      381.39      429.11     26.34 o 
   5  11   1      413.82      370.16     24.63 o 
   6  11   1      487.35      592.77     34.37 o 
   7  11   1      173.86      165.98     16.65 o 
   8  11   1      171.27      165.34     17.76 o 
   9  11   1       80.23       84.21     13.94 o 
  -9  12   1       98.85      131.67     30.18 o 
  -8  12   1       41.42       30.21     14.08 o 
  -7  12   1       36.21       40.08     12.28 o 
  -6  12   1        1.03       -5.08     10.31 o 
  -5  12   1        9.79       48.28     17.19 o 
  -4  12   1        0.69        4.60      9.17 o 
  -3  12   1        0.10        0.92      8.36 o 
  -2  12   1      290.55      366.42     33.02 o 
  -1  12   1      294.12      290.68     17.45 o 
   0  12   1      525.74      562.17     27.37 o 
   1  12   1      289.76      216.63     16.51 o 
   2  12   1      284.33      352.10     22.81 o 
   3  12   1        3.45        4.66      7.19 o 
   4  12   1        0.10       -0.05      8.02 o 
   5  12   1        7.35        1.38      8.42 o 
   6  12   1       73.67       64.97     13.77 o 
   7  12   1       22.43       21.84     10.94 o 
   8  12   1       13.72       10.20     11.16 o 
  -8  13   1      125.23      121.48     19.47 o 
  -7  13   1      121.08      107.71     17.37 o 
  -6  13   1       95.89      100.94     16.07 o 
  -5  13   1       71.46       55.60     12.93 o 
  -4  13   1      194.58      208.68     21.29 o 
  -3  13   1      149.15      167.82     26.81 o 
  -2  13   1      285.79      311.00     25.45 o 
  -1  13   1      288.34      294.28     23.99 o 
   0  13   1      450.51      481.55     29.23 o 
   1  13   1      173.24      157.05     14.75 o 
   2  13   1       70.15       83.34     13.99 o 
   3  13   1      102.65       93.54     20.26 o 
   4  13   1        1.57       26.60     12.17 o 
   5  13   1       22.71       31.04     12.63 o 
   6  13   1       21.41       17.19     12.11 o 
   7  13   1       71.45       82.69     16.48 o 
  -7  14   1        1.85        3.48     13.64 o 
  -6  14   1        3.90       11.56     12.83 o 
  -5  14   1       45.74       59.43     17.19 o 
  -4  14   1       15.61       12.12     11.31 o 
  -3  14   1       19.18       -1.58     10.45 o 
  -2  14   1        2.60       -4.76     11.83 o 
  -1  14   1        0.21       12.03     13.15 o 
   0  14   1       71.56       73.29     12.65 o 
   1  14   1        0.02      -10.33     10.43 o 
   2  14   1       22.47       27.20     14.87 o 
   3  14   1       55.38       41.02     12.65 o 
   4  14   1       92.92      121.60     25.49 o 
   5  14   1       13.56        8.77     12.79 o 
   6  14   1       11.50       33.41     18.17 o 
  -5  15   1       34.08       54.33     21.56 o 
  -4  15   1       27.05       46.27     23.35 o 
  -3  15   1       36.81       81.50     27.60 o 
  -2  15   1       24.59       15.29     20.45 o 
  -1  15   1      198.38      181.75     34.62 o 
   1  15   1       72.78       52.41     24.50 o 
   2  15   1       34.35       67.80     19.68 o 
   3  15   1        7.67        5.97     16.29 o 
   4  15   1        1.70       10.04     23.68 o 
  -2  16   1        7.52       11.65     21.00 o 
   2  16   1        3.16       12.94     23.87 o 
 -13   0   2      489.59      445.29     40.22 o 
 -12   0   2      304.45      326.72     32.08 o 
 -11   0   2      512.37      516.43     41.22 o 
 -10   0   2      420.28      386.04     45.54 o 
  -9   0   2      612.86      719.82     39.79 o 
  -8   0   2       47.84       34.03      6.64 o 
  -7   0   2      923.02     1130.57     58.23 o 
  -6   0   2     2784.87     3281.20    161.10 o 
  -5   0   2     3335.11     3593.74    175.69 o 
  -4   0   2     1789.90     2007.85     98.46 o 
  -3   0   2     9324.27    10855.41    524.29 o 
  -2   0   2     1671.06     1646.70     80.71 o 
  -1   0   2    18972.18    19701.46    949.92 o 
   0   0   2      449.36      634.66     31.80 o 
   1   0   2     3274.28     3647.42    177.13 o 
   2   0   2      406.21      608.31     31.13 o 
   3   0   2      779.12     1122.08     68.65 o 
   4   0   2       47.39      184.55     12.48 o 
   5   0   2      521.08      603.72     32.50 o 
   6   0   2     1304.27     1245.97     63.93 o 
   7   0   2       35.24       34.94     12.83 o 
   8   0   2      676.96      644.93     36.27 o 
   9   0   2     1237.10     1317.61     82.68 o 
  10   0   2      546.32      549.12     43.80 o 
  11   0   2      172.68      258.89     42.97 o 
  12   0   2       38.18       19.65     24.27 o 
 -13   1   2        3.87       13.39     10.38 o 
 -12   1   2       19.67       24.20      7.86 o 
 -11   1   2        0.14       -0.01      6.01 o 
 -10   1   2        5.23        8.31      5.42 o 
  -9   1   2        0.68       -3.41      3.83 o 
  -8   1   2       76.59       66.50      5.74 o 
  -7   1   2       29.10       39.02      5.84 o 
  -6   1   2       95.24       66.61      4.89 o 
  -5   1   2        0.44       17.09      2.73 o 
  -4   1   2     1359.32     1390.80     48.67 o 
  -3   1   2        3.16        7.67      2.48 o 
  -2   1   2      628.15      579.81     20.88 o 
  -1   1   2       97.19       32.61      3.53 o 
   0   1   2     2797.37     3089.45    106.02 o 
   1   1   2     8315.59     8840.67    368.28 o 
   2   1   2     5175.17     5927.22    202.90 o 
   3   1   2       20.24       54.31      3.93 o 
   4   1   2       25.56        3.62      2.81 o 
   5   1   2      147.27      216.94     10.51 o 
   6   1   2      683.56      823.53     33.46 o 
   7   1   2       62.35       88.45      6.98 o 
   8   1   2       94.32      113.07      8.47 o 
   9   1   2       32.97       55.69      7.99 o 
  10   1   2       55.62       71.89     11.17 o 
  11   1   2       73.62       68.97     21.83 o 
  12   1   2       26.00        4.03     15.56 o 
 -13   2   2      267.93      286.00     25.60 o 
 -12   2   2      240.58      292.43     24.74 o 
 -11   2   2      384.38      354.98     22.59 o 
 -10   2   2      423.89      491.74     24.11 o 
  -9   2   2      190.71      144.30     10.62 o 
  -8   2   2      401.73      360.44     18.01 o 
  -7   2   2      519.07      482.30     19.05 o 
  -6   2   2     3872.29     4366.14    150.80 o 
  -5   2   2     2202.12     2291.93     87.69 o 
  -4   2   2     1271.96     1493.35     57.59 o 
  -3   2   2     6857.47     6904.30    236.35 o 
  -2   2   2     6228.35     6066.46    227.20 o 
  -1   2   2    26816.29    25775.19   1070.87 o 
   0   2   2      113.00      169.61      8.11 o 
   1   2   2     7435.53     7116.12    268.14 o 
   2   2   2     2035.08     2273.60     86.97 o 
   3   2   2     2634.58     3062.96    105.88 o 
   4   2   2     3244.49     3181.62    110.07 o 
   5   2   2     1743.45     1701.09     60.21 o 
   6   2   2     2581.28     2916.34    102.02 o 
   7   2   2     1043.91     1089.17     40.43 o 
   8   2   2     1217.40     1298.79     53.12 o 
   9   2   2      618.68      642.90     39.76 o 
  10   2   2      305.19      333.81     22.20 o 
  11   2   2      447.67      438.85     27.63 o 
  12   2   2       15.56       25.02     14.67 o 
 -13   3   2        0.15       -6.07      9.75 o 
 -12   3   2       20.99       34.46     10.91 o 
 -11   3   2       83.96      123.56     12.47 o 
 -10   3   2      122.08      128.95     11.81 o 
  -9   3   2        3.47       -2.51      4.16 o 
  -8   3   2        1.24       -5.27      3.51 o 
  -7   3   2       24.72        0.65      3.25 o 
  -6   3   2       12.39       90.84      7.03 o 
  -5   3   2     2052.55     1771.94     68.53 o 
  -4   3   2     5327.71     7427.86    312.60 o 
  -3   3   2       33.83       88.83      5.97 o 
  -2   3   2      891.97      825.65     29.53 o 
  -1   3   2      938.91      811.44     28.79 o 
   0   3   2     9427.81     8855.30    302.82 o 
   1   3   2       92.16      172.02      7.69 o 
   2   3   2      116.33       82.60      7.04 o 
   3   3   2     4064.69     4647.45    176.01 o 
   4   3   2      363.61      536.10     22.79 o 
   5   3   2     2807.45     2708.89     94.59 o 
   6   3   2      357.43      522.69     20.77 o 
   7   3   2       93.99       82.92      7.92 o 
   8   3   2       40.22       63.44     12.45 o 
   9   3   2       39.00       10.22      9.89 o 
  10   3   2      163.78      173.65     17.17 o 
  11   3   2      292.40      297.84     23.26 o 
  12   3   2        2.60       31.88     17.53 o 
 -13   4   2      222.48      248.18     24.10 o 
 -12   4   2       78.27      114.91     23.55 o 
 -11   4   2      373.97      374.82     24.04 o 
 -10   4   2      176.95      183.20     12.91 o 
  -9   4   2      691.30      618.84     27.76 o 
  -8   4   2      224.78      223.87     13.59 o 
  -7   4   2     1417.18     1301.91     51.71 o 
  -6   4   2     1547.15     1795.90     78.83 o 
  -5   4   2     3029.07     3409.10    144.45 o 
  -4   4   2     3495.68     3594.43    124.33 o 
  -3   4   2     5492.29     6633.91    227.71 o 
  -2   4   2      249.48      157.92      7.37 o 
  -1   4   2       10.85        5.88      2.00 o 
   0   4   2      714.00      510.61     19.05 o 
   1   4   2      162.02      198.89      9.23 o 
   2   4   2     2524.88     2435.21     93.41 o 
   3   4   2     3466.42     3248.36    139.62 o 
   4   4   2      257.73      333.66     16.02 o 
   5   4   2     4494.20     4458.37    169.92 o 
   6   4   2      668.34      783.75     33.12 o 
   7   4   2      571.77      546.24     25.51 o 
   8   4   2       89.39       68.28      9.47 o 
   9   4   2       34.66       24.54      7.46 o 
  10   4   2       67.57       42.34     12.81 o 
  11   4   2      104.76      102.97     13.35 o 
  12   4   2      123.92      115.56     14.63 o 
 -13   5   2        0.38       15.57     11.50 o 
 -12   5   2       21.71       22.01      9.47 o 
 -11   5   2       18.42        1.35      8.26 o 
 -10   5   2      120.99      109.42     11.35 o 
  -9   5   2       19.68       15.72      5.41 o 
  -8   5   2        2.52       -7.24      4.83 o 
  -7   5   2        1.08       35.81      5.55 o 
  -6   5   2      193.08       96.81      8.01 o 
  -5   5   2        0.15       64.43      7.71 o 
  -4   5   2      448.01      413.73     16.78 o 
  -3   5   2     1088.46     1022.20     36.92 o 
  -2   5   2      572.12      630.80     23.50 o 
  -1   5   2        8.74       12.09      2.56 o 
   0   5   2      431.90      396.08     17.06 o 
   1   5   2      272.56      285.91     13.67 o 
   2   5   2      280.63      204.63      9.53 o 
   3   5   2     2155.72     2369.60     91.44 o 
   4   5   2       53.28       49.87      5.46 o 
   5   5   2       70.36      140.75     13.79 o 
   6   5   2      239.10      354.78     20.35 o 
   7   5   2      530.27      579.64     40.41 o 
   8   5   2      153.23      123.56     12.06 o 
   9   5   2      208.46      246.13     18.60 o 
  10   5   2      202.25      222.18     18.26 o 
  11   5   2      114.35      117.47     14.47 o 
  12   5   2       34.89       22.34     10.52 o 
 -12   6   2      164.08      166.95     18.86 o 
 -11   6   2      178.62      218.32     18.24 o 
 -10   6   2      395.97      403.06     25.33 o 
  -9   6   2      416.16      405.33     31.57 o 
  -8   6   2        3.10        6.23      4.87 o 
  -7   6   2     1135.80     1209.82     49.20 o 
  -6   6   2      443.21      492.97     22.90 o 
  -5   6   2     1869.46     1829.91     71.40 o 
  -4   6   2     2251.85     2445.21     85.79 o 
  -3   6   2     3122.56     2958.82    112.51 o 
  -2   6   2      732.21      776.65     28.76 o 
  -1   6   2      201.88      189.03     10.76 o 
   0   6   2      307.96      279.94     12.32 o 
   1   6   2      110.56       66.34      9.36 o 
   2   6   2      764.67      627.77     23.87 o 
   3   6   2      532.44      598.09     22.96 o 
   4   6   2      957.37      848.18     35.13 o 
   5   6   2     2694.73     2731.51    105.67 o 
   6   6   2      468.72      463.07     29.95 o 
   7   6   2      120.03      118.12     20.38 o 
   8   6   2        2.54        8.47      6.46 o 
   9   6   2       65.41       59.15     10.14 o 
  10   6   2       48.59       48.78     15.48 o 
  11   6   2       55.49       72.71     12.54 o 
 -12   7   2        0.32        0.38     12.55 o 
 -11   7   2       30.69       23.08      9.16 o 
 -10   7   2       21.93       15.34     10.46 o 
  -9   7   2       49.39       42.34      8.24 o 
  -8   7   2      118.50      129.57     12.37 o 
  -7   7   2        0.60       -3.79      4.86 o 
  -6   7   2        3.38        5.10      4.95 o 
  -5   7   2      244.49      332.13     17.37 o 
  -4   7   2      368.07      370.82     16.25 o 
  -3   7   2     1251.88     1318.99     52.01 o 
  -2   7   2     1050.06     1133.19     41.25 o 
  -1   7   2     1076.68     1356.83     48.77 o 
   0   7   2      829.18      608.89     23.38 o 
   1   7   2       52.32      116.56      9.67 o 
   2   7   2       19.26        5.67      3.19 o 
   3   7   2      191.73      238.72     13.73 o 
   4   7   2       58.73       56.86      6.61 o 
   5   7   2      106.78      154.59     18.14 o 
   6   7   2      918.78      770.97     47.33 o 
   7   7   2      768.07      737.32     37.63 o 
   8   7   2      467.37      489.60     29.11 o 
   9   7   2       72.35       57.77     10.52 o 
  10   7   2       12.39        5.04      9.23 o 
  11   7   2       85.77       73.39     12.43 o 
 -12   8   2      133.34      134.93     22.08 o 
 -11   8   2      234.95      265.47     21.13 o 
 -10   8   2      405.33      362.87     31.31 o 
  -9   8   2      259.20      328.88     49.76 o 
  -8   8   2        2.12        2.99      6.44 o 
  -7   8   2      737.44      686.34     35.24 o 
  -6   8   2       48.94       41.76      6.83 o 
  -5   8   2      475.37      444.03     22.53 o 
  -4   8   2     1402.59     1470.37     64.99 o 
  -3   8   2     2380.58     2175.59     84.17 o 
  -2   8   2     1000.02     1137.26     41.76 o 
  -1   8   2      776.97      658.98     25.43 o 
   0   8   2     1268.17     1207.31     44.13 o 
   1   8   2      523.78      511.57     20.66 o 
   2   8   2      640.12      583.12     23.24 o 
   3   8   2      793.19      912.37     38.12 o 
   4   8   2     1188.57     1055.41     43.90 o 
   5   8   2     2752.01     2881.51    125.97 o 
   6   8   2      566.50      481.00     27.88 o 
   7   8   2     1181.39     1276.92     59.70 o 
   8   8   2      230.95      258.58     32.25 o 
   9   8   2      211.44      266.11     35.24 o 
  10   8   2       99.13      118.16     23.06 o 
  11   8   2      362.79      289.42     25.19 o 
 -11   9   2        0.45        0.80      9.28 o 
 -10   9   2      101.96       98.02     17.47 o 
  -9   9   2        1.50       14.61     13.54 o 
  -8   9   2       89.65       82.65     11.00 o 
  -7   9   2        5.25        6.44      6.68 o 
  -6   9   2        2.52       -2.47      6.01 o 
  -5   9   2      136.79      127.40     11.94 o 
  -4   9   2       12.58        5.66      9.64 o 
  -3   9   2        3.51        8.28      4.62 o 
  -2   9   2        0.00        2.15      3.96 o 
  -1   9   2        2.95        6.15      3.98 o 
   0   9   2       18.95        9.69      4.04 o 
   1   9   2       21.71       63.76      7.95 o 
   2   9   2       47.28       14.15      5.16 o 
   3   9   2        2.52       13.81      7.32 o 
   4   9   2       14.34       32.05      7.85 o 
   5   9   2       14.04       15.34      7.20 o 
   6   9   2        0.03       -8.67      5.92 o 
   7   9   2       68.79       69.79     12.45 o 
   8   9   2      160.17      129.00     17.38 o 
   9   9   2        3.79        6.19     12.32 o 
  10   9   2        0.60        1.54      9.25 o 
 -11  10   2       33.76       22.49     13.76 o 
 -10  10   2      134.43      122.13     17.89 o 
  -9  10   2      521.59      476.77     44.49 o 
  -8  10   2       87.47       92.35     15.40 o 
  -7  10   2      330.38      323.42     22.51 o 
  -6  10   2        4.68        7.10      6.96 o 
  -5  10   2      178.77      194.69     22.59 o 
  -4  10   2      398.12      425.64     22.00 o 
  -3  10   2      709.59      703.17     34.62 o 
  -2  10   2      750.68      679.64     27.23 o 
  -1  10   2      291.83      286.72     14.63 o 
   0  10   2      178.11      172.98     12.13 o 
   1  10   2      117.22      131.50     14.35 o 
   2  10   2      303.36      291.58     17.00 o 
   3  10   2      212.45      231.58     19.39 o 
   4  10   2       12.34       18.04      7.44 o 
   5  10   2      373.21      369.66     23.87 o 
   6  10   2      262.46      283.16     20.98 o 
   7  10   2      288.26      281.99     21.43 o 
   8  10   2      126.27      117.34     14.79 o 
   9  10   2       40.30       54.29     12.45 o 
  10  10   2       27.25       35.61     11.80 o 
 -10  11   2       19.52        7.40     13.53 o 
  -9  11   2        0.44        9.17     11.95 o 
  -8  11   2       14.28       31.25     12.78 o 
  -7  11   2       14.44       11.18      9.91 o 
  -6  11   2        5.22        2.81      9.59 o 
  -5  11   2        7.28        4.22      8.57 o 
  -4  11   2       72.14       58.79     11.40 o 
  -3  11   2       68.40       46.98      9.51 o 
  -2  11   2      112.27      125.34     10.83 o 
  -1  11   2       61.72       56.79     12.54 o 
   0  11   2        0.07        6.57      7.44 o 
   1  11   2        5.41        3.87      5.81 o 
   2  11   2       30.46       41.25      8.05 o 
   3  11   2        4.20       -9.35      6.36 o 
   4  11   2       57.99       60.61     10.41 o 
   5  11   2       69.98       44.33     10.18 o 
   6  11   2       62.29       57.25     19.16 o 
   7  11   2       17.15        7.41     11.66 o 
   8  11   2       16.72       14.47     15.19 o 
   9  11   2       40.57       28.28     24.27 o 
  -9  12   2      276.61      281.02     27.86 o 
  -8  12   2      260.09      248.97     25.74 o 
  -7  12   2      144.33      142.61     19.69 o 
  -6  12   2      114.64       93.67     15.28 o 
  -5  12   2       80.56      130.14     16.93 o 
  -4  12   2      161.30      122.73     15.80 o 
  -3  12   2      326.93      353.75     23.26 o 
  -2  12   2      186.65      173.74     14.75 o 
  -1  12   2      425.77      447.43     26.31 o 
   0  12   2      195.93      186.95     15.24 o 
   1  12   2      163.36      164.52     17.94 o 
   2  12   2      367.45      352.85     27.38 o 
   3  12   2      331.45      342.17     51.06 o 
   4  12   2       69.83       58.63     13.28 o 
   5  12   2      219.20      234.18     23.16 o 
   6  12   2      165.85      185.71     21.14 o 
   7  12   2      152.98      129.27     23.72 o 
   8  12   2       79.37       75.62     15.81 o 
  -8  13   2       26.43        6.74     13.02 o 
  -7  13   2       40.79       61.56     14.92 o 
  -6  13   2        7.27        2.80     10.23 o 
  -5  13   2        2.02       -3.46     10.21 o 
  -4  13   2       63.44       64.69     17.88 o 
  -3  13   2       26.18       17.10     10.52 o 
  -2  13   2       23.88       30.45     11.33 o 
  -1  13   2       59.26       37.12     10.90 o 
   0  13   2        3.09       11.21      8.08 o 
   1  13   2        2.67       -0.14      7.86 o 
   2  13   2       36.08       42.16     12.82 o 
   3  13   2       14.87       11.27     11.09 o 
   4  13   2       40.40       40.64     13.09 o 
   5  13   2        7.14       -4.23     11.17 o 
   6  13   2        3.00       16.97     12.49 o 
   7  13   2       20.53       10.81     13.40 o 
  -7  14   2      160.14      197.40     23.55 o 
  -6  14   2      223.41      254.78     25.93 o 
  -5  14   2      129.69      129.81     18.62 o 
  -4  14   2       73.61      100.19     16.53 o 
  -3  14   2       49.46       53.82     16.71 o 
  -2  14   2       99.71       90.33     25.13 o 
  -1  14   2      443.34      403.18     30.86 o 
   0  14   2      257.06      310.16     26.33 o 
   1  14   2      180.23      176.32     25.80 o 
   2  14   2      169.02      181.31     20.50 o 
   3  14   2      224.06      204.99     22.64 o 
   4  14   2      124.30      109.81     17.96 o 
   5  14   2      119.32      108.41     18.82 o 
   6  14   2       46.64       58.99     16.36 o 
  -5  15   2        0.15       -3.36     13.29 o 
  -4  15   2        4.49      -10.05     13.97 o 
  -3  15   2       20.63       10.05     14.30 o 
  -2  15   2       30.91       77.68     24.18 o 
  -1  15   2        0.74       16.77     14.19 o 
   0  15   2        5.26        4.70     18.42 o 
   1  15   2        5.59        4.94     12.74 o 
   2  15   2        7.95       -2.71     12.86 o 
   3  15   2        3.16       -2.84     13.65 o 
   4  15   2        0.03       14.34     14.35 o 
  -2  16   2       37.56       22.39     17.74 o 
 -14   1   3       42.58       50.39     13.88 o 
 -13   1   3      406.02      426.88     37.16 o 
 -12   1   3       68.12       68.74     12.04 o 
 -11   1   3      236.36      306.25     37.57 o 
 -10   1   3      579.21      448.94     22.15 o 
  -9   1   3      617.74      685.15     30.80 o 
  -8   1   3      982.82      926.27     34.62 o 
  -7   1   3      805.07      882.17     32.65 o 
  -6   1   3     2782.72     3545.14    122.85 o 
  -5   1   3      217.40      146.71      7.38 o 
  -4   1   3     2001.40     2061.26     71.84 o 
  -3   1   3      198.71      154.69      7.12 o 
  -2   1   3     3195.02     3479.12    131.53 o 
  -1   1   3     1813.12     1738.49     60.33 o 
   0   1   3        6.60       10.82      2.20 o 
   1   1   3     1511.50     1607.00     56.09 o 
   2   1   3     4600.55     4802.95    180.49 o 
   3   1   3      498.37      406.39     15.78 o 
   4   1   3      537.17      407.61     16.26 o 
   5   1   3      270.68      302.77     14.52 o 
   6   1   3     1337.49     1438.07     51.97 o 
   7   1   3       27.09       18.24      4.47 o 
   8   1   3     1324.68     1230.61     50.64 o 
   9   1   3      218.81      284.50     33.89 o 
  10   1   3      585.15      535.73     36.44 o 
  11   1   3       89.74      107.63     21.74 o 
  12   1   3        9.04       16.46     16.45 o 
 -13   2   3        4.11        0.42     10.74 o 
 -12   2   3        3.84       -0.30      6.51 o 
 -11   2   3       40.35       31.05      7.37 o 
 -10   2   3        2.97        0.59      5.03 o 
  -9   2   3       17.50       11.63      4.73 o 
  -8   2   3       29.52       98.88      8.20 o 
  -7   2   3       81.23      230.69     11.12 o 
  -6   2   3        0.18       27.21      3.41 o 
  -5   2   3      623.06      614.04     22.91 o 
  -4   2   3      142.72      193.97      8.79 o 
  -3   2   3      879.19      979.36     38.22 o 
  -2   2   3     2277.56     2459.71     85.11 o 
  -1   2   3       73.48      116.53      6.53 o 
   0   2   3      161.21      117.77      6.18 o 
   1   2   3        0.23        1.84      1.77 o 
   2   2   3     1822.41     1960.84     68.37 o 
   3   2   3     1945.46     1897.22     72.55 o 
   4   2   3       20.56       29.11      3.51 o 
   5   2   3      129.62      173.11      9.09 o 
   6   2   3      164.94      168.53     10.41 o 
   7   2   3        1.22        6.14      4.81 o 
   8   2   3        0.01       -7.46      4.97 o 
   9   2   3       61.65       51.13      9.82 o 
  10   2   3      211.29      222.09     23.05 o 
  11   2   3       99.87       83.04     14.87 o 
  12   2   3       57.05       70.44     19.90 o 
 -13   3   3      230.31      268.92     32.16 o 
 -12   3   3      193.50      183.88     15.96 o 
 -11   3   3       25.84       49.26      9.50 o 
 -10   3   3      360.24      390.18     20.65 o 
  -9   3   3      622.13      581.27     26.36 o 
  -8   3   3     1111.39     1135.59     46.13 o 
  -7   3   3     1575.10     1651.45     64.77 o 
  -6   3   3      197.88      175.15     10.38 o 
  -5   3   3      446.11      332.96     15.39 o 
  -4   3   3     3854.71     4228.53    145.72 o 
  -3   3   3     1791.80     1765.68     67.46 o 
  -2   3   3     2089.21     2165.70     75.23 o 
  -1   3   3     2441.72     2192.21     83.51 o 
   0   3   3     1077.02     1083.39     38.39 o 
   1   3   3      356.79      314.40     12.54 o 
   2   3   3     2936.21     3175.65    121.08 o 
   3   3   3      523.06      370.96     17.10 o 
   4   3   3        4.97       47.03      6.04 o 
   5   3   3      195.57      201.99     12.15 o 
   6   3   3      548.41      507.66     23.64 o 
   7   3   3      769.22      794.34     38.66 o 
   8   3   3     1292.39     1266.57     51.88 o 
   9   3   3      137.08      140.56     13.45 o 
  10   3   3      415.39      369.77     24.26 o 
  11   3   3       51.97       45.36     13.62 o 
  12   3   3       13.78       30.98     14.49 o 
 -13   4   3        0.00       -0.16     14.40 o 
 -12   4   3       39.74       38.06      9.60 o 
 -11   4   3       17.11       20.93      6.55 o 
 -10   4   3       53.57       49.18      7.36 o 
  -9   4   3      334.14      346.98     21.79 o 
  -8   4   3       12.83       29.10      5.46 o 
  -7   4   3        3.79        4.53      3.70 o 
  -6   4   3       30.67       58.64     10.68 o 
  -5   4   3        1.13        4.80      3.39 o 
  -4   4   3     1760.55     1801.64     63.39 o 
  -3   4   3     1463.09     1294.88     45.99 o 
  -2   4   3     3438.79     3276.94    113.29 o 
  -1   4   3      596.72      574.24     21.24 o 
   0   4   3     1506.98     1596.10     55.99 o 
   1   4   3      331.79      277.50     11.83 o 
   2   4   3      684.91      618.33     25.72 o 
   3   4   3     5525.49     6335.71    239.66 o 
   4   4   3       62.56       56.76     10.70 o 
   5   4   3      123.75      118.02      9.00 o 
   6   4   3        4.72        9.87      4.58 o 
   7   4   3       77.93       53.55      7.14 o 
   8   4   3       37.25       41.36      9.88 o 
   9   4   3       25.85       17.74      6.94 o 
  10   4   3      125.59       94.26     12.23 o 
  11   4   3       35.26       31.67     19.16 o 
  12   4   3      122.14       85.53     15.64 o 
 -13   5   3      245.14      197.38     25.58 o 
 -12   5   3       30.61       42.12      9.95 o 
 -11   5   3       93.80      101.55     12.24 o 
 -10   5   3       74.82       83.71      8.66 o 
  -9   5   3      399.80      419.57     32.82 o 
  -8   5   3      370.50      413.68     29.75 o 
  -7   5   3      729.59      734.93     31.36 o 
  -6   5   3     1429.33     1279.52     51.18 o 
  -5   5   3        3.49        1.14      2.50 o 
  -4   5   3     5632.32     5622.74    193.64 o 
  -3   5   3     3720.01     4266.11    147.39 o 
  -2   5   3     5349.62     5091.61    175.44 o 
  -1   5   3     8504.11     8851.21    303.24 o 
   0   5   3     3040.86     3307.68    114.33 o 
   1   5   3     1935.67     1695.12     59.80 o 
   2   5   3     3079.48     3246.03    124.28 o 
   3   5   3      172.33       77.89      6.78 o 
   4   5   3     3679.00     3971.47    197.27 o 
   5   5   3     1472.51     1269.25     51.33 o 
   6   5   3     1044.14     1101.25     45.48 o 
   7   5   3     1589.01     1628.20     73.81 o 
   8   5   3     1760.07     1554.76     71.34 o 
   9   5   3      404.92      477.67     28.73 o 
  10   5   3      272.72      275.68     23.06 o 
  11   5   3       32.32       44.82     14.04 o 
 -13   6   3       58.03       49.11     11.48 o 
 -12   6   3       31.09       16.18      9.03 o 
 -11   6   3       15.92       15.06      7.80 o 
 -10   6   3        0.05        3.32      5.92 o 
  -9   6   3        6.09        0.36      5.36 o 
  -8   6   3        7.57        7.20      5.15 o 
  -7   6   3       19.44       39.91      6.23 o 
  -6   6   3      175.03      210.00     12.95 o 
  -5   6   3        5.40       10.61      4.69 o 
  -4   6   3       37.42       31.75      4.08 o 
  -3   6   3      839.10      843.77     31.17 o 
  -2   6   3       17.93       46.39      4.38 o 
  -1   6   3      373.61      460.84     18.17 o 
   0   6   3     2143.38     2081.48     73.22 o 
   1   6   3     1326.34     1771.79     62.67 o 
   2   6   3      318.94      202.63     10.17 o 
   3   6   3      197.96      156.28     10.27 o 
   4   6   3        1.15        2.95      4.49 o 
   5   6   3       72.91       72.36      7.56 o 
   6   6   3      273.99      303.28     17.10 o 
   7   6   3       18.22        7.76     10.91 o 
   8   6   3       36.33       31.75      8.27 o 
   9   6   3      252.45      243.38     19.41 o 
  10   6   3      205.82      187.58     17.84 o 
  11   6   3      275.59      250.69     21.26 o 
 -12   7   3      249.20      217.97     29.19 o 
 -11   7   3       97.31      129.05     14.03 o 
 -10   7   3      374.57      376.98     26.45 o 
  -9   7   3        2.85       14.68      8.01 o 
  -8   7   3      277.70      280.54     16.79 o 
  -7   7   3     1080.02     1035.46     43.05 o 
  -6   7   3       79.32       98.51      9.90 o 
  -5   7   3      892.80      780.55     36.53 o 
  -4   7   3      561.71      572.95     22.63 o 
  -3   7   3      662.82      610.72     23.84 o 
  -2   7   3     2223.42     2480.96     87.23 o 
  -1   7   3     1224.59     1226.75     44.54 o 
   0   7   3     2243.43     2261.60     79.72 o 
   1   7   3      133.80      128.64      8.11 o 
   2   7   3       38.36       11.67      5.09 o 
   3   7   3      282.89      342.18     18.99 o 
   4   7   3     1730.97     1562.61     69.53 o 
   5   7   3     1088.94     1121.05     46.40 o 
   6   7   3      277.87      276.60     19.32 o 
   7   7   3      267.08      308.29     21.23 o 
   8   7   3      439.70      462.33     28.68 o 
   9   7   3      124.43      127.62     14.79 o 
  10   7   3       64.89      118.88     14.73 o 
  11   7   3       21.25       19.23     10.30 o 
 -12   8   3       91.28       72.66     15.21 o 
 -11   8   3        1.14       -0.42      8.81 o 
 -10   8   3        0.04       -7.03     13.17 o 
  -9   8   3      155.12      126.24     13.15 o 
  -8   8   3      112.52      104.71     11.49 o 
  -7   8   3        8.12        8.77      5.79 o 
  -6   8   3       84.00       89.26     11.33 o 
  -5   8   3        3.27        8.19      4.95 o 
  -4   8   3      115.38      146.67     10.75 o 
  -3   8   3        0.73       -4.23      3.39 o 
  -2   8   3      162.40      180.77     10.36 o 
  -1   8   3      381.51      405.42     18.04 o 
   0   8   3      162.40      153.10      9.33 o 
   1   8   3      139.34      132.00      8.61 o 
   2   8   3      263.99      311.67     18.80 o 
   3   8   3       65.06       64.00      9.38 o 
   4   8   3        1.61        7.36      4.85 o 
   5   8   3       94.73      117.26     15.24 o 
   6   8   3        1.59        9.37      6.72 o 
   7   8   3        0.57        5.50     10.52 o 
   8   8   3       55.48       60.09     10.85 o 
   9   8   3       54.84       40.51     10.57 o 
  10   8   3      175.55      148.08     16.48 o 
 -11   9   3      119.55      102.51     18.84 o 
 -10   9   3      208.73      180.83     20.57 o 
  -9   9   3      144.57      168.90     19.01 o 
  -8   9   3      322.40      288.81     24.64 o 
  -7   9   3      471.13      432.70     31.06 o 
  -6   9   3      245.01      245.18     18.12 o 
  -5   9   3      227.42      209.28     16.07 o 
  -4   9   3      303.34      282.61     18.82 o 
  -3   9   3      261.16      220.93     13.72 o 
  -2   9   3      504.23      455.46     26.41 o 
  -1   9   3      482.65      506.69     35.82 o 
   0   9   3      297.08      249.86     13.02 o 
   1   9   3       19.03        5.90      5.71 o 
   2   9   3      122.12       92.71      9.01 o 
   3   9   3      121.89      168.51     17.46 o 
   4   9   3      556.96      522.71     25.92 o 
   5   9   3      575.53      607.17     33.39 o 
   6   9   3      111.34      117.07     13.19 o 
   7   9   3       96.49      120.36     14.05 o 
   8   9   3       66.20       65.92     11.72 o 
   9   9   3        6.42       10.79      9.61 o 
  10   9   3        7.15        6.08     10.57 o 
 -11  10   3       20.04       30.59     14.55 o 
 -10  10   3       76.78       66.05     18.41 o 
  -9  10   3       32.22       37.13     12.43 o 
  -8  10   3       20.86       20.87     11.47 o 
  -7  10   3       36.18       66.48     12.74 o 
  -6  10   3        8.56        5.51      8.15 o 
  -5  10   3       12.37       19.24      7.63 o 
  -4  10   3       22.32       18.21      9.68 o 
  -3  10   3      163.76      165.36     13.99 o 
  -2  10   3        0.94       17.16      5.83 o 
  -1  10   3       55.19       74.35     13.90 o 
   0  10   3       16.44        4.58      5.96 o 
   1  10   3       40.72       53.10      8.25 o 
   2  10   3        0.77       -2.70      5.62 o 
   3  10   3       44.38       28.27      7.63 o 
   4  10   3        8.16       -4.44      7.53 o 
   5  10   3      229.23      209.49     20.92 o 
   6  10   3       84.47       71.31     16.02 o 
   7  10   3        4.09        8.22     18.19 o 
   8  10   3       11.00       27.58     11.17 o 
   9  10   3        0.13       -4.57     10.15 o 
 -10  11   3      201.84      220.89     24.85 o 
  -9  11   3      208.57      230.97     24.28 o 
  -8  11   3      228.10      186.59     34.71 o 
  -7  11   3      387.39      415.91     32.04 o 
  -6  11   3      126.76      124.87     19.73 o 
  -5  11   3      260.55      265.95     19.78 o 
  -4  11   3      175.17      138.08     13.79 o 
  -3  11   3      393.75      400.44     24.43 o 
  -2  11   3      368.61      375.06     23.04 o 
  -1  11   3      360.48      385.50     23.40 o 
   0  11   3      327.84      285.11     19.24 o 
   1  11   3      183.47      174.31     14.77 o 
   2  11   3      699.44      819.70     41.08 o 
   3  11   3       41.44       29.33     11.32 o 
   4  11   3      270.70      351.35     37.45 o 
   5  11   3      257.04      195.57     21.10 o 
   6  11   3      281.11      282.76     26.20 o 
   7  11   3      173.45      157.61     26.99 o 
   8  11   3      109.84      141.71     35.14 o 
  -9  12   3        0.19       -2.16     12.70 o 
  -8  12   3        3.74        3.62     11.80 o 
  -7  12   3       21.36       20.80     11.11 o 
  -6  12   3        0.21        3.38     10.08 o 
  -5  12   3        5.87       27.34     12.11 o 
  -4  12   3       24.74       31.61     12.14 o 
  -3  12   3       31.42       31.84     10.58 o 
  -2  12   3        2.01       -2.97      7.61 o 
  -1  12   3       26.77       23.08      7.54 o 
   0  12   3       22.54       17.74      7.46 o 
   1  12   3        5.85        8.26     10.05 o 
   2  12   3        0.27        1.48      8.19 o 
   3  12   3       16.58       14.33     10.93 o 
   4  12   3       17.16       20.89     11.25 o 
   5  12   3        3.87       22.52     11.62 o 
   6  12   3        1.11        6.79     10.88 o 
   7  12   3       17.17       36.79     14.86 o 
   8  12   3        6.12       20.84     13.60 o 
  -8  13   3       98.43       99.67     20.78 o 
  -7  13   3      172.64      191.34     21.93 o 
  -6  13   3      225.36      244.10     24.17 o 
  -5  13   3      122.39      146.00     54.81 o 
  -4  13   3      157.24      178.56     21.33 o 
  -3  13   3       34.03       31.50     14.49 o 
  -2  13   3      166.62      187.64     22.90 o 
  -1  13   3      341.22      366.83     28.44 o 
   0  13   3      231.70      218.25     18.23 o 
   1  13   3      210.97      195.67     17.43 o 
   2  13   3      258.32      267.66     24.65 o 
   3  13   3       32.50       70.52     28.54 o 
   4  13   3       30.95       25.19     12.64 o 
   5  13   3       77.18       94.66     16.94 o 
   6  13   3      107.58      111.32     18.23 o 
  -7  14   3        0.05        4.42     17.72 o 
  -6  14   3        1.94        7.31     12.49 o 
  -5  14   3        1.87       -1.51     11.57 o 
  -4  14   3        5.03        7.52     13.54 o 
  -3  14   3        0.20        9.82     12.95 o 
  -2  14   3       15.89       28.56     13.11 o 
  -1  14   3       11.19       17.09     11.70 o 
   0  14   3       17.67       30.92     12.94 o 
   1  14   3        4.86        0.56     11.29 o 
   2  14   3        0.62       18.78     15.09 o 
   3  14   3        0.31        0.55     12.07 o 
   4  14   3        5.11        0.34     12.09 o 
   5  14   3        0.13        4.48     13.49 o 
  -5  15   3      120.77      164.91     49.78 o 
  -4  15   3       66.22      107.58     22.08 o 
  -3  15   3       40.03       48.15     17.37 o 
  -2  15   3      112.16       92.63     27.37 o 
  -1  15   3      239.48      251.80     25.94 o 
   0  15   3      229.34      286.11     36.57 o 
   1  15   3      287.93      310.54     42.21 o 
   2  15   3      235.12      295.88     39.38 o 
   3  15   3      101.74      103.77     23.82 o 
  -1  16   3        9.08       32.04     25.33 o 
   0  16   3        5.64       41.45     28.97 o 
 -14   0   4      369.76      350.39     36.21 o 
 -13   0   4       61.83      116.09     19.70 o 
 -12   0   4      117.29      116.86     17.99 o 
 -11   0   4      428.35      431.15     36.84 o 
 -10   0   4     1072.75     1030.77     68.61 o 
  -9   0   4      336.99      415.88     25.97 o 
  -8   0   4       97.42      110.56     10.59 o 
  -7   0   4     1786.95     1839.76     92.07 o 
  -6   0   4     1849.43     1770.52     88.65 o 
  -5   0   4     1354.60     1530.51     76.53 o 
  -4   0   4     2378.48     2338.07    115.01 o 
  -3   0   4      192.12      221.12     13.61 o 
  -2   0   4     1405.91     1567.79     77.53 o 
  -1   0   4       82.97       80.56      6.82 o 
   0   0   4     1921.95     1842.65     90.99 o 
   1   0   4      935.56      978.75     49.53 o 
   2   0   4     2350.80     2224.37    109.78 o 
   3   0   4      107.18      123.53     10.06 o 
   4   0   4      180.01      149.06     19.54 o 
   5   0   4      155.03      214.50     18.68 o 
   6   0   4      538.21      732.01     39.74 o 
   7   0   4       87.80       88.27     10.80 o 
   8   0   4      976.22      992.68     67.67 o 
   9   0   4      825.45      795.88     57.66 o 
  10   0   4      887.67      864.88    141.91 o 
  12   0   4       12.92       21.66     25.44 o 
 -14   1   4       28.06       36.86     11.46 o 
 -13   1   4       13.53       21.52      9.86 o 
 -12   1   4       53.92       80.64     10.89 o 
 -11   1   4       22.31       26.58      7.21 o 
 -10   1   4       23.06       40.17     15.85 o 
  -9   1   4       30.51        8.00      4.69 o 
  -8   1   4       13.80       40.72      4.95 o 
  -7   1   4        5.39       -1.45      2.64 o 
  -6   1   4        2.40       -2.21      2.49 o 
  -5   1   4      167.19      138.83      7.41 o 
  -4   1   4       36.00       15.29      2.70 o 
  -3   1   4        2.45        0.91      2.05 o 
  -2   1   4     1980.54     1619.88     56.60 o 
  -1   1   4     3199.07     2552.30     88.42 o 
   0   1   4      223.04      205.83      8.97 o 
   1   1   4      145.14      127.46      6.70 o 
   2   1   4        7.66        4.05      2.42 o 
   3   1   4        1.48        2.31      2.89 o 
   4   1   4      466.95      432.89     17.52 o 
   5   1   4      222.54      314.49     14.09 o 
   6   1   4      494.68      540.62     22.01 o 
   7   1   4       26.97       23.85      5.89 o 
   8   1   4        4.71        7.47      5.53 o 
   9   1   4        3.01        1.67      6.89 o 
  10   1   4      105.60      122.68     16.57 o 
  11   1   4       16.90        6.82     14.89 o 
  12   1   4        2.00       13.48     18.30 o 
 -14   2   4      252.79      260.00     32.23 o 
 -13   2   4       58.55       33.26     12.87 o 
 -12   2   4      115.96      134.87     13.40 o 
 -11   2   4      212.59      195.06     15.60 o 
 -10   2   4      557.92      582.38     27.48 o 
  -9   2   4      426.87      325.35     17.53 o 
  -8   2   4      108.07      134.35     14.91 o 
  -7   2   4      441.32      299.17     13.36 o 
  -6   2   4      781.81     1041.26     37.78 o 
  -5   2   4     2173.93     1626.76     57.50 o 
  -4   2   4     3052.70     3708.51    128.13 o 
  -3   2   4      368.29      339.01     13.41 o 
  -2   2   4     2330.08     2141.29     74.50 o 
  -1   2   4      504.68      519.44     19.23 o 
   0   2   4     1005.45      965.54     34.49 o 
   1   2   4     2573.60     2881.74    108.91 o 
   2   2   4     6016.63     5563.50    191.02 o 
   3   2   4      440.24      481.56     18.75 o 
   4   2   4      187.93      128.37      7.53 o 
   5   2   4      339.75      289.93     13.29 o 
   6   2   4       12.01       14.80      5.03 o 
   7   2   4      255.92      225.37     14.18 o 
   8   2   4      327.49      301.82     21.79 o 
   9   2   4      553.10      537.28     26.99 o 
  10   2   4      377.28      395.92     68.67 o 
  11   2   4       80.51       83.03     19.46 o 
 -13   3   4       54.77       74.90     12.27 o 
 -12   3   4        5.27       -0.78      7.79 o 
 -11   3   4       62.60       45.99      7.35 o 
 -10   3   4        7.35        2.00      5.09 o 
  -9   3   4      167.62      147.43     10.83 o 
  -8   3   4      119.57      193.56     13.47 o 
  -7   3   4       83.46       65.40      6.60 o 
  -6   3   4      245.57      351.35     14.91 o 
  -5   3   4      737.83      937.27     37.48 o 
  -4   3   4       45.03       70.12      4.98 o 
  -3   3   4      155.54       64.50      4.48 o 
  -2   3   4      145.66       54.12      5.61 o 
  -1   3   4       26.79       -1.25      2.31 o 
   0   3   4        7.58        1.12      2.13 o 
   1   3   4     1809.38     1650.23     57.99 o 
   2   3   4      108.73       99.76      6.15 o 
   3   3   4      859.03      987.44     40.06 o 
   4   3   4      199.28      294.59     15.44 o 
   5   3   4      368.92      356.66     18.22 o 
   6   3   4       33.38       39.60      7.04 o 
   7   3   4        0.27       -2.77      4.66 o 
   8   3   4      487.50      501.70     25.06 o 
   9   3   4        1.78       10.20      7.45 o 
  10   3   4       14.77        9.23     10.64 o 
  11   3   4        5.68        0.61     11.46 o 
 -13   4   4      431.23      396.58     41.11 o 
 -12   4   4      374.85      410.94     27.49 o 
 -11   4   4      362.61      388.19     21.43 o 
 -10   4   4     1220.55     1215.59     50.20 o 
  -9   4   4      180.10      182.39     12.43 o 
  -8   4   4      507.99      395.48     19.82 o 
  -7   4   4      373.41      491.70     25.72 o 
  -6   4   4       99.89       29.66      4.94 o 
  -5   4   4     2052.74     2683.74     93.76 o 
  -4   4   4     4972.17     4424.36    152.58 o 
  -3   4   4      945.71     1051.69     37.73 o 
  -2   4   4     2263.35     2110.65     81.04 o 
  -1   4   4     1244.78     1227.67     47.95 o 
   0   4   4     1273.62     1363.11     48.33 o 
   1   4   4     5648.05     5358.86    184.39 o 
   2   4   4     2987.04     3635.24    138.98 o 
   3   4   4     1960.13     1577.34     62.10 o 
   4   4   4     1185.96     1270.76     51.29 o 
   5   4   4      837.48      797.39     33.86 o 
   6   4   4      786.57      669.63     29.93 o 
   7   4   4      788.73      772.66     33.99 o 
   8   4   4      391.73      388.62     24.27 o 
   9   4   4      181.38      220.61     17.63 o 
  10   4   4      421.90      413.10     28.63 o 
  11   4   4      460.27      399.23     32.24 o 
 -13   5   4       38.87       44.31     16.08 o 
 -12   5   4       26.57       15.18      9.21 o 
 -11   5   4      422.66      407.69     24.25 o 
 -10   5   4       29.13       37.46      7.85 o 
  -9   5   4       80.49       87.83     10.26 o 
  -8   5   4      125.61       85.53     11.30 o 
  -7   5   4       43.34       59.39     11.32 o 
  -6   5   4        1.04        5.12      4.19 o 
  -5   5   4      127.25      135.70      7.76 o 
  -4   5   4      592.62      576.01     22.16 o 
  -3   5   4       25.81       16.25      3.30 o 
  -2   5   4       54.24       88.39      7.01 o 
  -1   5   4        6.73        3.60      2.53 o 
   0   5   4      214.48      145.15      7.67 o 
   1   5   4      414.29      612.21     23.27 o 
   2   5   4        0.04        8.52      3.88 o 
   3   5   4       53.69       74.65      8.09 o 
   4   5   4       36.94       66.92     28.68 o 
   5   5   4       12.44       22.12      5.59 o 
   6   5   4       31.70       26.23      6.15 o 
   7   5   4       86.48      120.08     20.00 o 
   8   5   4       77.07       77.96     10.88 o 
   9   5   4        5.17       12.39      8.38 o 
  10   5   4        0.35        5.36      9.21 o 
  11   5   4        0.62       -3.20      9.53 o 
 -13   6   4      335.32      270.34     26.56 o 
 -12   6   4      584.10      529.48     31.75 o 
 -11   6   4      802.55      679.56     49.93 o 
 -10   6   4      447.92      483.17     24.69 o 
  -9   6   4      115.38      105.40      9.63 o 
  -8   6   4      410.17      475.77     25.91 o 
  -7   6   4      377.00      326.25     17.65 o 
  -6   6   4      554.17      672.44     28.97 o 
  -5   6   4      638.67      533.96     29.86 o 
  -4   6   4     2839.29     2988.52    114.01 o 
  -3   6   4      623.92      588.30     22.61 o 
  -2   6   4      681.19      644.09     24.53 o 
  -1   6   4     2498.20     2085.50     73.38 o 
   0   6   4     1359.75     1585.95     56.50 o 
   1   6   4     1192.52      983.20     36.08 o 
   2   6   4     1023.23     1059.96     48.17 o 
   3   6   4      496.43      461.78     22.13 o 
   4   6   4     2044.35     2081.25     81.98 o 
   5   6   4      552.76      522.99     25.00 o 
   6   6   4      939.57      960.64     43.34 o 
   7   6   4      682.44      605.83     33.12 o 
   8   6   4      338.72      335.99     22.92 o 
   9   6   4      102.21      151.10     15.43 o 
  10   6   4      272.82      289.19     35.56 o 
  11   6   4      474.60      373.21     28.77 o 
 -12   7   4       20.71       14.73     11.77 o 
 -11   7   4       33.07       30.31     11.20 o 
 -10   7   4      230.43      196.06     19.52 o 
  -9   7   4       84.31       68.15      8.81 o 
  -8   7   4        0.32       -1.70      5.36 o 
  -7   7   4        0.48        0.51      4.98 o 
  -6   7   4       14.54       31.14      6.33 o 
  -5   7   4        0.03       -0.04      4.48 o 
  -4   7   4      101.20       90.32      8.65 o 
  -3   7   4       32.25       13.82      4.47 o 
  -2   7   4       14.35       52.19      6.20 o 
  -1   7   4       26.24       51.63      5.35 o 
   0   7   4      598.35      565.46     22.53 o 
   1   7   4       24.35        9.97      4.46 o 
   2   7   4       15.26       11.38      4.65 o 
   3   7   4       12.12       17.35      5.25 o 
   4   7   4        1.25        3.59      4.73 o 
   5   7   4       29.33       15.69      5.59 o 
   6   7   4       15.75       25.77      7.31 o 
   7   7   4       21.12        9.21      7.35 o 
   8   7   4        1.67        4.75      8.24 o 
   9   7   4        1.36       37.25     15.84 o 
  10   7   4       10.12       16.16     10.16 o 
 -12   8   4      167.32      158.15     19.91 o 
 -11   8   4      146.94      168.31     20.10 o 
 -10   8   4       64.44       75.95     13.77 o 
  -9   8   4       17.42       -0.02      8.54 o 
  -8   8   4      414.39      342.90     26.79 o 
  -7   8   4       23.03       36.42      8.09 o 
  -6   8   4      688.27      627.68     32.88 o 
  -5   8   4      437.17      426.22     24.53 o 
  -4   8   4      547.54      553.44     33.40 o 
  -3   8   4      373.44      338.38     21.18 o 
  -2   8   4      387.44      357.22     18.40 o 
  -1   8   4     1774.72     1859.57     73.09 o 
   0   8   4      388.14      317.08     18.34 o 
   1   8   4      300.12      405.27     23.71 o 
   2   8   4      134.01       98.76     10.24 o 
   3   8   4       60.82       59.98      9.03 o 
   4   8   4      169.81      169.13     12.46 o 
   5   8   4      222.49      232.96     17.71 o 
   6   8   4      263.30      259.02     20.26 o 
   7   8   4      242.82      254.06     30.57 o 
   8   8   4      103.37      122.09     26.32 o 
   9   8   4        4.86        1.56      9.16 o 
  10   8   4       30.35       33.30     12.29 o 
 -11   9   4        2.33       -5.89     11.26 o 
 -10   9   4        0.39       -0.13     10.85 o 
  -9   9   4        4.72       10.16     10.45 o 
  -8   9   4       29.41       15.07     13.69 o 
  -7   9   4        0.59        8.45      7.47 o 
  -6   9   4       16.98        9.67      7.17 o 
  -5   9   4       10.49       12.21      6.99 o 
  -4   9   4        0.75       -0.03      6.57 o 
  -3   9   4       11.50        7.27      4.92 o 
  -2   9   4        0.06       -5.54      5.24 o 
  -1   9   4        0.61        7.64      5.09 o 
   0   9   4      107.62       90.25     10.08 o 
   1   9   4       38.77       37.19      7.15 o 
   2   9   4      156.20      201.96     17.75 o 
   3   9   4      422.70      429.30     32.23 o 
   4   9   4       39.80       29.57     10.45 o 
   5   9   4        0.03       -6.88      7.05 o 
   6   9   4        0.71       -7.27      7.65 o 
   7   9   4        0.92       -1.38      9.52 o 
   8   9   4        8.20       20.06     10.74 o 
   9   9   4       23.09       20.03     11.97 o 
 -11  10   4       64.79       35.14     14.88 o 
 -10  10   4      105.02      115.72     17.61 o 
  -9  10   4       87.31       76.16     18.53 o 
  -8  10   4      237.65      279.86     25.62 o 
  -7  10   4      344.63      337.90     23.48 o 
  -6  10   4      284.49      306.81     21.30 o 
  -5  10   4      264.74      247.84     18.55 o 
  -4  10   4      443.47      396.87     27.53 o 
  -3  10   4      301.42      276.45     18.87 o 
  -2  10   4      251.15      260.70     29.00 o 
  -1  10   4      349.73      336.06     21.45 o 
   0  10   4      197.82      230.37     16.96 o 
   1  10   4      319.42      266.74     23.60 o 
   2  10   4      188.97      242.46     18.18 o 
   3  10   4        5.22        1.09      6.89 o 
   4  10   4       63.13       57.07     21.47 o 
   5  10   4       59.56       62.88     19.69 o 
   6  10   4      224.09      217.90     21.61 o 
   7  10   4      291.88      322.20     34.89 o 
   8  10   4      112.67       96.93     15.53 o 
   9  10   4       12.46       30.85     12.89 o 
 -10  11   4        0.45        4.21     14.93 o 
  -9  11   4       21.37       15.26     12.78 o 
  -8  11   4        1.82        0.11     10.40 o 
  -7  11   4       37.76       28.46     11.67 o 
  -6  11   4       33.85       22.11     11.13 o 
  -5  11   4       25.44       25.44      9.69 o 
  -4  11   4       45.20       38.00      9.19 o 
  -3  11   4        5.41        9.40      7.17 o 
  -2  11   4       10.73        3.13      9.87 o 
  -1  11   4        9.52        1.58      6.59 o 
   0  11   4       38.06       33.45      9.06 o 
   1  11   4       24.51       29.41      8.38 o 
   2  11   4       34.35       34.63      8.73 o 
   3  11   4       33.67       16.23     10.47 o 
   4  11   4        0.90       -1.42     11.24 o 
   5  11   4        0.08       -4.56      9.71 o 
   6  11   4       34.41       38.34     11.78 o 
   7  11   4      102.76       93.86     15.42 o 
   8  11   4      114.79      162.86     19.79 o 
  -9  12   4       86.12       97.18     23.99 o 
  -8  12   4      214.50      193.51     22.32 o 
  -7  12   4      265.42      286.97     45.95 o 
  -6  12   4      213.78      181.03     20.14 o 
  -5  12   4      222.27      218.08     19.52 o 
  -4  12   4      212.40      236.65     19.68 o 
  -3  12   4      156.34      158.47     27.91 o 
  -2  12   4      276.07      249.30     23.26 o 
  -1  12   4      242.82      263.56     20.23 o 
   0  12   4      203.68      180.32     29.07 o 
   1  12   4      494.18      474.95     36.33 o 
   2  12   4      347.59      381.44     25.67 o 
   3  12   4       51.77       67.24     18.83 o 
   4  12   4       90.07       79.13     15.40 o 
   5  12   4       95.00      124.09     18.08 o 
   6  12   4      120.88      119.82     17.95 o 
   7  12   4      109.33       96.42     17.12 o 
  -8  13   4       10.60       26.51     13.65 o 
  -7  13   4       10.66       10.85     11.34 o 
  -6  13   4       12.25       29.45     12.71 o 
  -5  13   4        0.11       -2.86     16.94 o 
  -4  13   4        0.94        9.01     11.10 o 
  -3  13   4        0.84       -2.33     10.72 o 
  -2  13   4        3.18       11.91     10.70 o 
  -1  13   4        4.37        5.98     11.20 o 
   0  13   4        0.80       -3.12      8.56 o 
   1  13   4        0.23       -2.99      8.83 o 
   2  13   4        1.86        0.44     12.71 o 
   3  13   4        0.21       13.92     11.07 o 
   4  13   4       20.17       23.50     12.98 o 
   5  13   4       28.45       13.85     13.01 o 
   6  13   4        6.23       10.22     17.00 o 
  -7  14   4      187.06      148.24     21.72 o 
  -6  14   4      101.08      129.49     30.29 o 
  -5  14   4       93.60      111.71     22.87 o 
  -4  14   4       25.58       29.50     35.27 o 
  -3  14   4       33.98       56.87     21.18 o 
  -2  14   4      204.01      211.98     21.93 o 
  -1  14   4      137.12      136.85     18.21 o 
   0  14   4      183.56      178.70     20.57 o 
   1  14   4      224.29      240.64     24.46 o 
   2  14   4      249.99      344.23     52.25 o 
   3  14   4      170.94      191.37     23.36 o 
   4  14   4      160.13      255.76     30.20 o 
   5  14   4      139.93      141.94     21.94 o 
  -5  15   4       17.22       10.39     19.44 o 
  -4  15   4        3.21        0.84     16.04 o 
  -3  15   4        3.80       37.90     17.76 o 
  -2  15   4        3.01       -8.69     14.44 o 
  -1  15   4        4.41       25.01     14.33 o 
   0  15   4        2.09       18.14     19.79 o 
   1  15   4        0.00       16.29     18.49 o 
   2  15   4        0.25       34.47     21.70 o 
   3  15   4        5.16        4.37     15.82 o 
 -14   1   5       14.51       28.18     12.49 o 
 -13   1   5       42.02       42.02     10.55 o 
 -12   1   5      174.33      176.87     15.80 o 
 -11   1   5      263.82      253.69     24.42 o 
 -10   1   5      288.01      321.19     24.73 o 
  -9   1   5      204.84      199.67     14.33 o 
  -8   1   5      714.30      737.65     28.26 o 
  -7   1   5     1843.21     1893.30     67.28 o 
  -6   1   5       13.96       44.34      4.56 o 
  -5   1   5       21.66        4.80      2.72 o 
  -4   1   5       45.39       70.97      5.20 o 
  -3   1   5     1931.79     1895.99     73.04 o 
  -2   1   5     4481.94     4169.91    143.85 o 
  -1   1   5     3606.14     3443.98    119.09 o 
   0   1   5      890.91      783.25     28.59 o 
   1   1   5      646.99      718.69     26.71 o 
   2   1   5      611.13      570.77     21.84 o 
   3   1   5      442.35      461.72     18.46 o 
   4   1   5     2058.19     2046.66     72.53 o 
   5   1   5      971.31      998.68     37.28 o 
   6   1   5      100.58      133.08     10.55 o 
   7   1   5       97.08       99.56      9.63 o 
   8   1   5       71.18       51.11      8.63 o 
   9   1   5      160.57      156.53     18.86 o 
  10   1   5      142.82      156.25     38.96 o 
  11   1   5      193.92      210.41     22.49 o 
 -14   2   5       17.80       37.17     19.72 o 
 -13   2   5      112.97       91.01     16.62 o 
 -12   2   5       98.45      128.20     13.16 o 
 -11   2   5        0.18        2.23      6.26 o 
 -10   2   5      146.51      183.55     15.43 o 
  -9   2   5      115.96      150.14     10.91 o 
  -8   2   5       37.09       34.36      6.08 o 
  -7   2   5       44.39       40.47      4.93 o 
  -6   2   5      358.89      527.16     20.57 o 
  -5   2   5     3749.51     4273.72    147.83 o 
  -4   2   5      167.15      173.56      8.68 o 
  -3   2   5      150.22      214.08      9.85 o 
  -2   2   5       58.57       40.33      3.78 o 
  -1   2   5        4.21        1.59      2.44 o 
   0   2   5       21.02       63.66      6.52 o 
   1   2   5       77.26       65.11      4.79 o 
   2   2   5       96.20       79.97      6.69 o 
   3   2   5      156.51      251.71     14.57 o 
   4   2   5        9.96       21.23      4.20 o 
   5   2   5        9.58       12.02      4.81 o 
   6   2   5        3.67       -1.84      4.85 o 
   7   2   5      217.22      227.57     14.77 o 
   8   2   5      147.67      145.18     11.90 o 
   9   2   5       10.14       -3.04      9.64 o 
  10   2   5        0.48       -7.55     10.10 o 
  11   2   5       22.73       -9.67     11.76 o 
 -13   3   5      215.65      228.66     20.81 o 
 -12   3   5      192.46      207.52     17.40 o 
 -11   3   5      305.30      315.05     18.34 o 
 -10   3   5      824.26      915.97     43.66 o 
  -9   3   5     1329.35     1315.05     53.35 o 
  -8   3   5     1305.07     1294.47     51.89 o 
  -7   3   5     1982.44     2024.54     78.94 o 
  -6   3   5       26.16       11.66      3.35 o 
  -5   3   5     1482.31     1562.15     55.66 o 
  -4   3   5      409.15      322.84     13.78 o 
  -3   3   5     1212.10     1273.55     50.11 o 
  -2   3   5     3644.78     3443.13    130.64 o 
  -1   3   5      939.70      851.68     38.20 o 
   0   3   5      870.18      982.79     35.59 o 
   1   3   5     3679.95     3507.01    121.65 o 
   2   3   5      657.21      538.92     20.84 o 
   3   3   5     1241.97     1309.70     58.28 o 
   4   3   5     1039.13      920.61     38.14 o 
   5   3   5     1777.64     1785.16     71.11 o 
   6   3   5      433.87      406.23     23.37 o 
   7   3   5      718.44      646.75     29.84 o 
   8   3   5       85.36       93.03      9.96 o 
   9   3   5      328.67      298.22     25.45 o 
  10   3   5      267.12      253.32     24.35 o 
  11   3   5      490.52      380.87     40.68 o 
 -13   4   5       56.57       50.25     11.08 o 
 -12   4   5        1.11       15.82     11.50 o 
 -11   4   5        4.75        4.21      5.75 o 
 -10   4   5       60.97       76.88     11.18 o 
  -9   4   5      215.49      228.80     14.36 o 
  -8   4   5      169.78      187.12     13.95 o 
  -7   4   5      114.05      115.83      9.45 o 
  -6   4   5      577.20      507.33     22.88 o 
  -5   4   5       67.94       46.33      4.54 o 
  -4   4   5        3.32       -0.86      2.62 o 
  -3   4   5       74.45       74.66      9.46 o 
  -2   4   5        0.09        0.41      2.75 o 
  -1   4   5        8.85        3.69      2.88 o 
   0   4   5      574.60      461.64     17.94 o 
   1   4   5       13.90       32.54      3.89 o 
   2   4   5      208.70      225.95     12.82 o 
   3   4   5       95.96      121.99      9.24 o 
   4   4   5       99.40      113.35      9.24 o 
   5   4   5       57.71       82.25      8.54 o 
   6   4   5        0.40       -6.79      5.58 o 
   7   4   5       29.89       30.55      6.70 o 
   8   4   5       62.89       82.69     11.09 o 
   9   4   5        0.38        3.02      8.27 o 
  10   4   5       35.75       60.03     14.82 o 
  11   4   5        7.30       16.56     14.14 o 
 -13   5   5      240.98      184.27     20.19 o 
 -12   5   5       67.76       78.07     11.53 o 
 -11   5   5      627.70      483.56     28.33 o 
 -10   5   5      475.47      517.30     31.98 o 
  -9   5   5      657.40      704.95     31.35 o 
  -8   5   5     2074.34     1985.02     87.18 o 
  -7   5   5      375.60      324.78     17.26 o 
  -6   5   5      441.03      387.57     19.11 o 
  -5   5   5     2394.37     2440.74     85.84 o 
  -4   5   5      851.83      970.34     35.66 o 
  -3   5   5     2561.41     2380.91     91.75 o 
  -2   5   5      591.69      703.88     29.23 o 
  -1   5   5     3384.51     2726.81    104.60 o 
   0   5   5      781.76      766.15     28.55 o 
   1   5   5      685.18      560.83     21.72 o 
   2   5   5      572.74      604.94     34.45 o 
   3   5   5      823.97      715.79     31.20 o 
   4   5   5      631.75      657.21     32.62 o 
   5   5   5      655.85      638.81     31.33 o 
   6   5   5      476.92      447.82     23.09 o 
   7   5   5      569.21      529.87     26.63 o 
   8   5   5       99.38      102.25     12.62 o 
   9   5   5       63.22       71.46     12.38 o 
  10   5   5      156.64      205.32     26.38 o 
 -13   6   5       26.20       29.65     20.64 o 
 -12   6   5       97.29       67.58     13.21 o 
 -11   6   5       14.34       15.02      8.10 o 
 -10   6   5       24.47        7.21     10.01 o 
  -9   6   5       46.43       42.66     16.02 o 
  -8   6   5      145.84      181.21     14.55 o 
  -7   6   5        2.08        5.98      5.49 o 
  -6   6   5        3.42       -1.01      5.97 o 
  -5   6   5       16.28       10.69      5.70 o 
  -4   6   5      374.62      292.95     15.68 o 
  -3   6   5      723.23      712.97     30.28 o 
  -2   6   5       17.27       11.38      4.28 o 
  -1   6   5       21.19        6.39      3.99 o 
   0   6   5      119.84      140.72     12.40 o 
   1   6   5       52.33       44.55      6.97 o 
   2   6   5      250.95      228.33     15.69 o 
   3   6   5        0.74        2.15      4.57 o 
   4   6   5        4.91       -3.52      5.49 o 
   5   6   5        1.36        3.03      5.63 o 
   6   6   5       12.87       16.38      6.44 o 
   7   6   5        6.78       -3.42      7.21 o 
   8   6   5        4.82       11.46      8.90 o 
   9   6   5        0.76        5.68      9.69 o 
  10   6   5       10.09        0.06     10.14 o 
 -12   7   5      310.10      281.38     25.30 o 
 -11   7   5      467.38      420.56     31.77 o 
 -10   7   5      312.08      285.55     20.75 o 
  -9   7   5      311.45      303.23     20.52 o 
  -8   7   5      104.43      111.36     11.75 o 
  -7   7   5      291.49      214.43     16.05 o 
  -6   7   5      285.40      251.72     18.59 o 
  -5   7   5      646.99      611.72     31.52 o 
  -4   7   5      798.68      833.18     35.20 o 
  -3   7   5      124.52      153.52     10.76 o 
  -2   7   5     1514.63     1356.19     53.87 o 
  -1   7   5     1815.39     1714.49     67.54 o 
   0   7   5       73.84       66.30      9.85 o 
   1   7   5      552.56      564.39     29.96 o 
   2   7   5      165.25      179.28     14.47 o 
   3   7   5      761.36      771.63     37.66 o 
   4   7   5      668.07      676.81     39.49 o 
   5   7   5      310.70      356.36     39.89 o 
   6   7   5      277.92      268.53     23.00 o 
   7   7   5      374.22      347.23     28.00 o 
   8   7   5      149.58      168.80     23.15 o 
   9   7   5      143.58      169.66     19.32 o 
  10   7   5       85.23       48.67     20.87 o 
 -12   8   5        0.75        6.51     16.73 o 
 -11   8   5        9.08       15.24     10.85 o 
 -10   8   5        4.77       12.79     10.88 o 
  -9   8   5        3.69       12.91      8.43 o 
  -8   8   5        8.37        3.09      6.65 o 
  -7   8   5       31.47       23.39      7.54 o 
  -6   8   5        7.24        7.04      6.01 o 
  -5   8   5      153.01      126.18     12.09 o 
  -4   8   5       18.47        8.21      6.15 o 
  -3   8   5        1.99        3.19      4.59 o 
  -2   8   5        0.07        1.80      4.55 o 
  -1   8   5       20.91       41.35      8.46 o 
   0   8   5       44.17       50.15      7.74 o 
   1   8   5        3.56        0.37      5.59 o 
   2   8   5        0.00        2.84      5.25 o 
   3   8   5        0.10        3.50      6.36 o 
   4   8   5       41.13       10.61      9.89 o 
   5   8   5        4.90        1.93      6.42 o 
   6   8   5        0.01       -8.17      9.18 o 
   7   8   5       27.19       12.55     10.04 o 
   8   8   5        1.55       -1.70      9.72 o 
   9   8   5        3.32       23.22     11.40 o 
 -11   9   5      327.37      244.54     25.12 o 
 -10   9   5      153.57      157.71     19.56 o 
  -9   9   5       68.30      114.39     21.45 o 
  -8   9   5       47.44       51.44     10.20 o 
  -7   9   5        4.00       21.15      8.04 o 
  -6   9   5      237.39      314.16     30.07 o 
  -5   9   5      188.05      211.37     23.96 o 
  -4   9   5      420.10      460.99     26.50 o 
  -3   9   5      264.13      268.08     27.94 o 
  -2   9   5      337.47      312.32     17.62 o 
  -1   9   5      842.53      883.96     42.73 o 
   0   9   5       16.47       19.34     24.72 o 
   1   9   5      840.26      917.53     44.36 o 
   2   9   5      109.07       88.49     10.71 o 
   3   9   5      357.79      352.39     22.88 o 
   4   9   5      193.32      178.03     15.40 o 
   5   9   5       79.25       73.51     21.30 o 
   6   9   5      103.85      149.99     17.93 o 
   7   9   5      130.20      126.46     28.32 o 
   8   9   5       75.78       72.14     33.09 o 
   9   9   5       27.78       35.81     20.17 o 
 -11  10   5        1.18       -2.76     12.83 o 
 -10  10   5        6.81       13.88     12.43 o 
  -9  10   5       23.72       19.84     11.65 o 
  -8  10   5        2.06       15.70      9.13 o 
  -7  10   5       47.79       48.03     10.17 o 
  -6  10   5       79.06       67.20     10.92 o 
  -5  10   5        5.63        6.54      7.30 o 
  -4  10   5       10.82        7.76      7.44 o 
  -3  10   5        1.59        7.48      6.73 o 
  -2  10   5        0.19        7.65      6.37 o 
  -1  10   5       10.87       29.33      7.91 o 
   0  10   5       42.86       35.83      8.07 o 
   1  10   5        0.80       -6.32      6.00 o 
   2  10   5       72.79       66.19     10.97 o 
   3  10   5        0.07       -3.05      6.83 o 
   4  10   5        1.30        2.04      9.50 o 
   5  10   5       34.75       45.96     11.34 o 
   6  10   5       12.58       25.53     10.27 o 
   7  10   5        0.06       17.69     23.63 o 
   8  10   5       15.09       15.04     11.15 o 
 -10  11   5       72.15       86.94     18.50 o 
  -9  11   5       65.76       90.26     17.23 o 
  -8  11   5       70.49       62.88     14.39 o 
  -7  11   5       83.32      149.04     16.41 o 
  -6  11   5       77.87       66.31     11.66 o 
  -5  11   5      336.79      354.98     24.42 o 
  -4  11   5      331.47      342.42     26.73 o 
  -3  11   5      208.15      211.28     20.55 o 
  -2  11   5      170.99      180.82     23.84 o 
  -1  11   5      137.66      160.22     16.54 o 
   0  11   5      263.35      260.11     21.07 o 
   1  11   5      631.00      624.21     35.66 o 
   2  11   5      200.09      258.47     20.07 o 
   3  11   5      114.87       88.61     12.60 o 
   4  11   5       53.40       79.03     15.21 o 
   5  11   5       44.66       35.34     11.32 o 
   6  11   5       50.44       54.04     13.45 o 
   7  11   5       68.73      108.93     16.90 o 
  -9  12   5       60.63       50.87     16.01 o 
  -8  12   5        4.90        9.97     13.86 o 
  -7  12   5        2.74       19.53     11.85 o 
  -6  12   5        7.10       16.81     10.39 o 
  -5  12   5        0.59       14.89     10.05 o 
  -4  12   5      138.22      102.28     22.98 o 
  -3  12   5       28.11       14.25     14.26 o 
  -2  12   5      138.32      118.04     23.01 o 
  -1  12   5        6.25       17.88     10.81 o 
   0  12   5        0.73        4.43      8.07 o 
   1  12   5       12.89        8.32      8.75 o 
   2  12   5        8.45        3.93      9.57 o 
   3  12   5        5.90       10.85     12.49 o 
   4  12   5       71.01       52.12     14.89 o 
   5  12   5       53.10       45.30     14.53 o 
   6  12   5       72.51       77.09     15.53 o 
  -8  13   5      171.19      176.13     23.11 o 
  -7  13   5      262.35      265.92     37.14 o 
  -6  13   5      316.44      313.22     28.53 o 
  -5  13   5      208.92      200.23     23.57 o 
  -4  13   5      121.29       96.94     16.82 o 
  -3  13   5      114.60      122.33     29.52 o 
  -2  13   5      105.87      101.46     17.65 o 
  -1  13   5      105.84      160.99     24.63 o 
   0  13   5      173.50      163.97     17.54 o 
   1  13   5      422.76      466.79     30.91 o 
   2  13   5      142.46      126.80     18.40 o 
   3  13   5      144.59      143.50     19.84 o 
   4  13   5      119.59      113.91     18.75 o 
   5  13   5      146.79      204.57     24.08 o 
  -6  14   5        4.66       -1.70     16.47 o 
  -5  14   5        1.31        4.86     16.72 o 
  -4  14   5       17.62      133.50     98.19 o 
  -3  14   5       24.43       38.30     13.71 o 
  -2  14   5        7.97        4.70     15.73 o 
  -1  14   5        9.58        2.17     16.57 o 
   0  14   5        6.86       13.85     12.15 o 
   1  14   5        2.05       23.50     13.10 o 
   2  14   5        4.50        8.91     13.30 o 
   3  14   5        1.06        0.15     14.09 o 
   4  14   5       11.82        8.15     16.04 o 
  -4  15   5       32.83       43.82     20.99 o 
  -3  15   5       53.79       64.43     26.88 o 
  -2  15   5       63.50       41.52     15.23 o 
  -1  15   5       56.88      118.85     19.67 o 
   0  15   5       83.92      113.14     23.90 o 
   1  15   5       62.41      101.27     25.83 o 
   2  15   5       82.51      112.25     22.89 o 
 -14   0   6        4.27       16.45     15.12 o 
 -13   0   6      202.88      139.43     22.61 o 
 -12   0   6      151.71      180.79     42.33 o 
 -11   0   6       13.61        5.16      8.94 o 
 -10   0   6      147.35      228.33     63.41 o 
  -9   0   6        2.41        5.74      7.70 o 
  -8   0   6      959.31     1015.95     65.89 o 
  -7   0   6      974.31      947.41     49.92 o 
  -6   0   6      250.00      316.58     22.23 o 
  -5   0   6      919.32      925.30     48.10 o 
  -4   0   6      655.56      839.32     43.83 o 
  -3   0   6     1443.26     1568.46     78.66 o 
  -2   0   6      311.58      438.73     37.43 o 
  -1   0   6      113.77      113.75     10.63 o 
   0   0   6     1111.25     1095.01     56.15 o 
   1   0   6     1816.43     1684.22     84.70 o 
   2   0   6      345.52      414.34     29.87 o 
   3   0   6     1327.22     1183.14     61.11 o 
   4   0   6     1809.40     1703.23     85.72 o 
   5   0   6       24.78       34.76      9.72 o 
   6   0   6      392.86      357.90     63.37 o 
   7   0   6      210.66      205.32     22.94 o 
   8   0   6      504.34      492.16     89.26 o 
   9   0   6      168.78      136.38     20.39 o 
  10   0   6       50.68       60.08     16.55 o 
 -14   1   6       10.44       14.67     10.43 o 
 -13   1   6       86.79      109.62     14.37 o 
 -12   1   6       83.17       53.06     10.19 o 
 -11   1   6        3.26       21.26      7.31 o 
 -10   1   6        3.26       -4.93      5.53 o 
  -9   1   6        2.66       -1.92      4.47 o 
  -8   1   6      176.74      154.26      9.54 o 
  -7   1   6      102.32      188.70     10.48 o 
  -6   1   6        0.16       -0.97      3.18 o 
  -5   1   6       58.24       95.07      6.48 o 
  -4   1   6      184.09      256.01     11.81 o 
  -3   1   6        7.26       14.24      3.04 o 
  -2   1   6      274.65      343.05     14.36 o 
  -1   1   6      132.88      187.63      9.38 o 
   0   1   6        0.41        0.91      3.21 o 
   1   1   6      582.31      629.63     24.07 o 
   2   1   6      138.24      189.87     10.12 o 
   3   1   6       59.82       43.37      5.06 o 
   4   1   6        0.02       -1.72      3.84 o 
   5   1   6        3.77       -2.98      4.59 o 
   6   1   6        0.47       -1.52      5.66 o 
   7   1   6      194.24      228.58     17.32 o 
   8   1   6       19.16       21.18      8.06 o 
   9   1   6       23.68       24.10      9.23 o 
  10   1   6       31.80       12.99     19.34 o 
 -14   2   6       97.72      116.57     15.21 o 
 -13   2   6        1.39      -12.21      8.14 o 
 -12   2   6       60.37       74.33     13.32 o 
 -11   2   6      412.51      519.27     29.65 o 
 -10   2   6      434.59      360.15     19.67 o 
  -9   2   6      685.64      816.80     34.90 o 
  -8   2   6     1779.07     1699.99     67.33 o 
  -7   2   6     1058.78     1164.38     42.76 o 
  -6   2   6     2065.98     1984.57     70.36 o 
  -5   2   6     1750.92     1808.35     70.45 o 
  -4   2   6      609.80      445.00     17.75 o 
  -3   2   6      378.73      407.32     16.44 o 
  -2   2   6      241.22      146.29      9.16 o 
  -1   2   6      791.39      867.86     34.98 o 
   0   2   6     3581.10     3226.76    112.26 o 
   1   2   6     2605.24     2841.09     98.99 o 
   2   2   6     1640.87     1469.53     57.45 o 
   3   2   6      305.56      280.04     13.89 o 
   4   2   6     1265.77     1369.95     55.34 o 
   5   2   6      110.45       77.67      8.42 o 
   6   2   6      257.33      272.62     20.01 o 
   7   2   6      461.74      483.37     24.47 o 
   8   2   6      138.22      100.82     11.74 o 
   9   2   6      114.13      103.60     23.23 o 
  10   2   6       39.85       25.52     13.52 o 
 -13   3   6       13.28        5.67      9.42 o 
 -12   3   6      138.21      132.69     13.88 o 
 -11   3   6       45.72       49.80      8.33 o 
 -10   3   6       43.22       25.39      6.31 o 
  -9   3   6        1.86       10.41      5.33 o 
  -8   3   6        0.06       10.31      4.86 o 
  -7   3   6      162.82      159.52     10.76 o 
  -6   3   6       46.29       23.33      4.34 o 
  -5   3   6       39.55       13.19      3.69 o 
  -4   3   6       11.80       32.16      4.88 o 
  -3   3   6       20.37       11.25      3.81 o 
  -2   3   6       84.47      111.33      8.04 o 
  -1   3   6      222.43      154.74      8.23 o 
   0   3   6      327.09      256.12     12.81 o 
   1   3   6      274.07      276.12     12.61 o 
   2   3   6       17.32        6.39      3.65 o 
   3   3   6       32.83       70.36     10.84 o 
   4   3   6       79.56       61.07     11.72 o 
   5   3   6      103.07      107.49      9.77 o 
   6   3   6        8.75       19.24      6.38 o 
   7   3   6       98.22       75.34      8.92 o 
   8   3   6       15.12       23.81      8.65 o 
   9   3   6       30.52       21.36     14.89 o 
  10   3   6       26.71        9.08     13.45 o 
 -13   4   6       77.79       86.46     21.61 o 
 -12   4   6      209.18      235.29     21.89 o 
 -11   4   6      364.56      318.64     21.18 o 
 -10   4   6      968.24      912.99     43.83 o 
  -9   4   6     1132.15     1032.62     53.25 o 
  -8   4   6     1125.25     1044.15     43.23 o 
  -7   4   6      415.35      463.84     25.42 o 
  -6   4   6      632.29      648.18     31.63 o 
  -5   4   6     2122.83     2007.72     87.29 o 
  -4   4   6     1284.48     1329.85     59.16 o 
  -3   4   6     1849.47     1721.26     67.27 o 
  -2   4   6     1202.85     1042.55     41.93 o 
  -1   4   6     1307.61     1132.20     45.36 o 
   0   4   6      866.71     1092.08     43.94 o 
   1   4   6     2792.05     2302.81     80.98 o 
   2   4   6      740.38      793.74     33.53 o 
   3   4   6      302.79      279.91     15.84 o 
   4   4   6      297.07      277.28     18.14 o 
   5   4   6      242.98      256.41     37.44 o 
   6   4   6      628.37      576.85     28.08 o 
   7   4   6      330.33      348.90     23.96 o 
   8   4   6      101.08      114.33     13.11 o 
   9   4   6       29.50       45.13     13.15 o 
  10   4   6      162.63      181.86     27.28 o 
 -13   5   6       52.37       75.54     17.48 o 
 -12   5   6        7.20        3.11      9.24 o 
 -11   5   6        2.75       16.05      8.09 o 
 -10   5   6        0.00        3.22      6.82 o 
  -9   5   6       51.56       26.74      7.44 o 
  -8   5   6        0.55        2.30      5.48 o 
  -7   5   6        9.30        2.56      5.64 o 
  -6   5   6       65.21       62.35      8.24 o 
  -5   5   6       24.57       24.15      5.43 o 
  -4   5   6      276.19      291.99     16.97 o 
  -3   5   6       19.91       16.56      4.70 o 
  -2   5   6       82.40       74.27      7.86 o 
  -1   5   6        0.00       -0.33      4.37 o 
   0   5   6      181.72      134.27     13.13 o 
   1   5   6      408.24      315.08     19.35 o 
   2   5   6       10.30        7.18      5.23 o 
   3   5   6       43.62       41.23      7.37 o 
   4   5   6        3.49        8.84      6.09 o 
   5   5   6       10.57        0.45      5.87 o 
   6   5   6       25.21       17.80      6.77 o 
   7   5   6        1.43       -4.14      6.35 o 
   8   5   6        4.83        4.39      8.65 o 
   9   5   6        7.34        5.95      9.64 o 
  10   5   6       21.17       13.12     13.39 o 
 -13   6   6      181.55      233.61     67.99 o 
 -12   6   6      207.27      209.15     17.96 o 
 -11   6   6      445.60      390.03     25.16 o 
 -10   6   6      137.08      141.30     13.69 o 
  -9   6   6      946.14      956.72     46.05 o 
  -8   6   6      393.19      373.72     23.20 o 
  -7   6   6      365.38      365.73     22.30 o 
  -6   6   6      285.85      236.07     16.60 o 
  -5   6   6      840.01      855.13     40.75 o 
  -4   6   6      589.88      531.05     30.03 o 
  -3   6   6      613.18      537.55     24.35 o 
  -2   6   6     2604.74     2407.87    103.83 o 
  -1   6   6      460.80      365.11     19.11 o 
   0   6   6      554.47      433.79     24.56 o 
   1   6   6      301.63      333.53     22.95 o 
   2   6   6      779.96      618.88     33.75 o 
   3   6   6      341.75      414.41     24.41 o 
   4   6   6      297.44      282.92     19.56 o 
   5   6   6      267.42      278.18     19.79 o 
   6   6   6      348.19      343.29     23.19 o 
   7   6   6      289.13      274.15     24.41 o 
   8   6   6       73.85       67.20     14.04 o 
   9   6   6      111.35       81.42     20.07 o 
 -12   7   6        2.23       15.25     11.62 o 
 -11   7   6        0.04        4.50      8.35 o 
 -10   7   6        7.04        1.85      7.70 o 
  -9   7   6        2.42        4.17      6.82 o 
  -8   7   6        4.20        5.31      6.31 o 
  -7   7   6        8.68        0.60      5.90 o 
  -6   7   6       12.25       18.90      6.48 o 
  -5   7   6        1.39       19.52      6.48 o 
  -4   7   6       17.71       20.75      5.63 o 
  -3   7   6        3.29        9.00      5.63 o 
  -2   7   6        7.55       -0.40      4.67 o 
  -1   7   6       20.84       29.08      7.16 o 
   0   7   6        1.06       11.52      5.80 o 
   1   7   6      184.98      194.24     15.42 o 
   2   7   6       21.59       18.43      6.26 o 
   3   7   6        0.65        9.61      6.54 o 
   4   7   6       19.40       15.04      7.07 o 
   5   7   6        0.44        4.86      6.86 o 
   6   7   6       26.71       46.74     11.75 o 
   7   7   6       37.19        4.99     12.46 o 
   8   7   6        1.40       -4.72     10.67 o 
   9   7   6        0.03        1.32     14.65 o 
 -12   8   6      106.32       76.09     15.67 o 
 -11   8   6       80.63      100.18     15.82 o 
 -10   8   6      167.74      169.89     30.39 o 
  -9   8   6      146.73      140.86     16.00 o 
  -8   8   6      522.91      565.79     31.97 o 
  -7   8   6      526.38      559.03     31.53 o 
  -6   8   6      306.77      359.64     22.84 o 
  -5   8   6      451.85      347.16     22.04 o 
  -4   8   6      212.92      228.24     27.80 o 
  -3   8   6      365.80      438.27     22.12 o 
  -2   8   6     1129.97      978.86     41.23 o 
  -1   8   6      214.98      284.48     31.73 o 
   0   8   6      113.48      110.87     11.40 o 
   1   8   6      470.95      441.50     32.01 o 
   2   8   6      196.01      185.93     15.19 o 
   3   8   6      482.33      447.81     31.45 o 
   4   8   6      234.25      242.32     18.58 o 
   5   8   6      121.20      122.57     13.67 o 
   6   8   6      205.93      185.25     20.27 o 
   7   8   6      132.15      192.59     21.63 o 
   8   8   6      115.32       84.39     15.81 o 
   9   8   6       59.61       59.20     15.26 o 
 -11   9   6       91.50       86.92     16.02 o 
 -10   9   6       81.40       69.55     29.14 o 
  -9   9   6       12.19        8.99     19.70 o 
  -8   9   6        7.74       19.35      8.73 o 
  -7   9   6        1.16        3.70      7.37 o 
  -6   9   6       10.28       15.73      9.54 o 
  -5   9   6       13.97       15.92      7.42 o 
  -4   9   6       62.87       66.21      9.55 o 
  -3   9   6       32.38       32.44      8.12 o 
  -2   9   6       24.04       18.67      6.78 o 
  -1   9   6      137.98      121.78     13.79 o 
   0   9   6      198.45      237.71     17.73 o 
   1   9   6        5.09       21.24      7.34 o 
   2   9   6       35.23       10.67      6.83 o 
   3   9   6       14.01        6.29      7.26 o 
   4   9   6        9.16        0.16      7.38 o 
   5   9   6        0.25        2.77     15.60 o 
   6   9   6       20.14       -3.11      8.63 o 
   7   9   6       20.24       33.79     17.32 o 
   8   9   6        0.00        0.97     11.72 o 
 -11  10   6       15.19       15.41     14.62 o 
 -10  10   6        2.19        8.67     12.36 o 
  -9  10   6       65.40       50.47     13.78 o 
  -8  10   6       38.90       25.39     10.67 o 
  -7  10   6       91.01      108.76     13.85 o 
  -6  10   6       27.46       20.00      9.03 o 
  -5  10   6      144.66      171.87     15.77 o 
  -4  10   6      159.60      121.54     13.29 o 
  -3  10   6       41.60       61.65     11.74 o 
  -2  10   6      191.42      259.65     19.39 o 
  -1  10   6        1.99       -0.96      8.76 o 
   0  10   6      174.83      208.90     17.18 o 
   1  10   6      338.90      379.01     24.92 o 
   2  10   6      231.64      184.72     19.48 o 
   3  10   6      288.04      273.04     20.89 o 
   4  10   6      132.77       99.49     14.74 o 
   5  10   6      152.32      151.97     21.51 o 
   6  10   6      178.73      182.90     78.08 o 
   7  10   6      141.92      126.86     18.06 o 
 -10  11   6       29.38       25.39     15.23 o 
  -9  11   6       19.09       13.09     17.30 o 
  -8  11   6       13.35       -8.64      9.93 o 
  -7  11   6       16.04       10.67     10.24 o 
  -6  11   6       43.01       46.00     19.06 o 
  -5  11   6       59.61       45.50     10.60 o 
  -4  11   6      117.38      113.28     17.09 o 
  -3  11   6        4.45       -0.23      9.95 o 
  -2  11   6        3.75       11.09     10.17 o 
  -1  11   6      154.66      167.39     15.88 o 
   0  11   6       79.01       62.51     11.63 o 
   1  11   6        0.05       14.71      9.45 o 
   2  11   6        1.80        1.11      8.83 o 
   3  11   6        1.65        7.67      9.44 o 
   4  11   6       32.58       46.09     13.70 o 
   5  11   6        8.76        7.93     15.88 o 
   6  11   6        7.58       22.28     11.42 o 
   7  11   6        0.76       -7.42     13.47 o 
  -9  12   6       39.91       34.65     17.63 o 
  -8  12   6      126.63      161.88     28.61 o 
  -7  12   6       76.49       63.31     13.18 o 
  -6  12   6      180.92      230.07     20.94 o 
  -5  12   6      180.75      188.55     32.17 o 
  -4  12   6      239.46      252.91     24.34 o 
  -3  12   6      207.27      223.07     22.63 o 
  -2  12   6       74.68       89.30     19.40 o 
  -1  12   6       84.66       95.06     15.80 o 
   0  12   6      217.48      210.93     21.46 o 
   1  12   6      295.06      277.01     22.23 o 
   2  12   6      157.05      171.92     19.60 o 
   3  12   6      115.39      103.15     17.24 o 
   4  12   6      137.13      154.36     22.27 o 
   5  12   6       64.78       74.63     24.87 o 
   6  12   6       45.89      103.02     20.55 o 
  -8  13   6        2.16        2.84     14.71 o 
  -7  13   6        0.54       -6.04     12.55 o 
  -6  13   6       54.30       32.29     15.21 o 
  -5  13   6       32.03       30.80     18.74 o 
  -4  13   6       34.58       23.11     16.01 o 
  -3  13   6        5.04      -13.90     10.49 o 
  -2  13   6       19.18        1.30     16.53 o 
  -1  13   6       13.13       19.48     11.56 o 
   0  13   6        6.95       19.17     12.01 o 
   1  13   6        0.00       -0.64     10.06 o 
   2  13   6        3.30       -1.09     14.29 o 
   3  13   6        1.11        2.08     12.64 o 
   4  13   6       12.78       14.83     16.42 o 
  -6  14   6      195.17      169.17     30.59 o 
  -5  14   6      143.43      139.27     22.19 o 
  -4  14   6      182.90      173.67     34.09 o 
  -3  14   6      158.09      176.31     28.51 o 
  -2  14   6      172.20      146.23     19.93 o 
  -1  14   6      173.62      217.85     23.75 o 
   0  14   6      154.87      174.15     40.78 o 
   1  14   6      148.09      188.19     23.84 o 
   2  14   6       65.99       72.60     17.90 o 
   3  14   6       89.38      105.69     22.45 o 
  -3  15   6        7.29      -10.63     15.94 o 
  -2  15   6        8.24       48.83     18.60 o 
  -1  15   6        2.37       -9.89     22.46 o 
   0  15   6        0.00        4.55     25.28 o 
 -14   1   7      675.72      622.93     37.47 o 
 -13   1   7      928.81      853.39     45.62 o 
 -12   1   7      327.87      364.19     24.69 o 
 -11   1   7       48.77       48.31      8.99 o 
 -10   1   7      143.89      124.26     12.03 o 
  -9   1   7       15.85       11.05      5.34 o 
  -8   1   7     1877.88     1948.24     69.85 o 
  -7   1   7      504.06      538.02     21.96 o 
  -6   1   7     1394.13     1455.33     52.56 o 
  -5   1   7      512.50      471.16     19.22 o 
  -4   1   7      577.19      544.05     21.38 o 
  -3   1   7     1229.27     1215.78     44.10 o 
  -2   1   7      698.29      556.83     21.60 o 
  -1   1   7      434.40      395.10     16.68 o 
   0   1   7      218.71      212.11     16.67 o 
   1   1   7      248.08      226.68     11.66 o 
   2   1   7      239.61      284.02     14.04 o 
   3   1   7      973.50      870.40     33.22 o 
   4   1   7      784.19      783.15     33.50 o 
   5   1   7       50.02       47.10      7.41 o 
   6   1   7      508.26      471.17     31.82 o 
   7   1   7      143.95      162.69     15.04 o 
   8   1   7      268.57      263.66     20.38 o 
   9   1   7       86.04       91.15     13.37 o 
  10   1   7      175.11      180.50     21.36 o 
 -13   2   7       32.94       18.71     10.19 o 
 -12   2   7        4.93        3.60      8.12 o 
 -11   2   7       73.41       74.46     10.66 o 
 -10   2   7      598.95      653.11     30.67 o 
  -9   2   7      743.98      793.07     34.29 o 
  -8   2   7      769.58      776.86     33.28 o 
  -7   2   7       48.75       70.90      8.10 o 
  -6   2   7       17.41        4.47      4.21 o 
  -5   2   7      142.71      130.04      8.26 o 
  -4   2   7       46.67      101.79      8.66 o 
  -3   2   7      291.81      233.66     11.36 o 
  -2   2   7      500.15      550.53     22.60 o 
  -1   2   7      553.68      576.08     22.46 o 
   0   2   7      645.04      547.62     21.75 o 
   1   2   7      204.08      216.91     11.26 o 
   2   2   7      267.55      237.76     13.35 o 
   3   2   7       18.85       21.16      5.69 o 
   4   2   7      119.73      124.69     12.02 o 
   5   2   7       62.47       62.79      7.99 o 
   6   2   7       58.38       61.15      9.38 o 
   7   2   7       24.92       13.94      9.47 o 
   8   2   7        2.35       16.81      8.73 o 
   9   2   7        1.58       -7.71      9.25 o 
  10   2   7        0.24       12.23     12.09 o 
 -13   3   7       97.44      128.90     17.65 o 
 -12   3   7       37.39        9.09      9.97 o 
 -11   3   7        2.15        3.91      8.20 o 
 -10   3   7       29.71       42.04      9.77 o 
  -9   3   7      187.52      169.64     13.88 o 
  -8   3   7      660.74      630.36     31.86 o 
  -7   3   7      719.81      781.94     37.71 o 
  -6   3   7     1611.34     1381.35     55.29 o 
  -5   3   7      486.78      476.50     24.61 o 
  -4   3   7     1198.67     1214.69     48.78 o 
  -3   3   7       78.44       67.55      6.79 o 
  -2   3   7      467.05      472.68     21.51 o 
  -1   3   7      260.31      227.98     15.07 o 
   0   3   7      735.19      669.81     28.35 o 
   1   3   7     1232.04     1091.88     40.16 o 
   2   3   7      570.04      562.35     25.93 o 
   3   3   7      680.29      785.91     33.81 o 
   4   3   7      916.54      806.06     34.83 o 
   5   3   7      244.00      249.33     15.91 o 
   6   3   7      581.68      515.54     26.06 o 
   7   3   7      150.22      167.81     15.41 o 
   8   3   7       29.50       28.79      9.77 o 
   9   3   7       49.69       27.00     12.22 o 
  10   3   7       88.07      104.20     21.94 o 
 -13   4   7       21.26       16.34     10.66 o 
 -12   4   7        0.24        2.68      9.24 o 
 -11   4   7        1.14       -4.02      6.72 o 
 -10   4   7      475.09      402.98     28.30 o 
  -9   4   7      105.17      114.51     13.21 o 
  -8   4   7        4.42       12.46      6.39 o 
  -7   4   7      192.50      186.05     14.38 o 
  -6   4   7      451.77      428.61     20.94 o 
  -5   4   7       33.74       43.13      6.95 o 
  -4   4   7      171.70      210.30     17.65 o 
  -3   4   7        0.62        3.56      5.06 o 
  -2   4   7       38.50       53.30     10.91 o 
  -1   4   7      146.52      145.44      9.93 o 
   0   4   7       18.20       30.86      5.52 o 
   1   4   7        7.01       10.81      6.04 o 
   2   4   7       45.39       54.05     10.41 o 
   3   4   7      279.41      267.04     18.20 o 
   4   4   7       62.48       90.53     21.65 o 
   5   4   7       15.25       -0.72      6.32 o 
   6   4   7       56.85       65.22     10.50 o 
   7   4   7       11.11       22.13      8.88 o 
   8   4   7        6.79       11.62     13.68 o 
   9   4   7       15.07       -3.14     13.57 o 
 -13   5   7      144.31      144.69     18.41 o 
 -12   5   7      202.19      200.71     17.67 o 
 -11   5   7      165.76      165.05     15.41 o 
 -10   5   7      487.06      547.09     31.14 o 
  -9   5   7      385.46      427.64     32.38 o 
  -8   5   7     1006.48      917.08     44.02 o 
  -7   5   7     1173.10     1149.47     53.19 o 
  -6   5   7     2502.72     2479.24    108.12 o 
  -5   5   7     2504.71     2270.76     88.71 o 
  -4   5   7      534.56      551.48     30.21 o 
  -3   5   7      956.54      953.28     39.22 o 
  -2   5   7     1204.98     1080.66     44.14 o 
  -1   5   7      442.36      454.82     22.06 o 
   0   5   7      803.89      677.97     33.36 o 
   1   5   7      962.23      921.18     43.68 o 
   2   5   7      521.97      548.38     29.90 o 
   3   5   7      549.83      477.56     27.53 o 
   4   5   7      696.55      781.74     38.88 o 
   5   5   7      314.12      256.99     18.77 o 
   6   5   7      380.12      446.64     40.48 o 
   7   5   7       34.69       25.98      9.41 o 
   8   5   7       26.03       20.43     13.80 o 
   9   5   7       69.98       83.49     21.20 o 
 -12   6   7       49.04       26.45     10.34 o 
 -11   6   7        2.00        4.27      8.25 o 
 -10   6   7       10.62        5.96      8.00 o 
  -9   6   7       22.71       25.36      7.93 o 
  -8   6   7       96.10      136.31     13.27 o 
  -7   6   7      385.10      359.07     22.56 o 
  -6   6   7       11.51       14.93      6.38 o 
  -5   6   7       12.97       16.39      7.49 o 
  -4   6   7       49.49       52.46      6.90 o 
  -3   6   7       11.45        3.25      4.66 o 
  -2   6   7       17.43       19.46      5.37 o 
  -1   6   7       65.49       69.56      8.65 o 
   0   6   7        3.12       -0.54      5.27 o 
   1   6   7       69.46       48.11     16.13 o 
   2   6   7        8.34       13.98      6.32 o 
   3   6   7       84.66       76.66     17.20 o 
   4   6   7        1.41        3.84      6.54 o 
   5   6   7       42.01       61.72     12.19 o 
   6   6   7       22.91       15.51     10.66 o 
   7   6   7        3.53       -0.80     10.42 o 
   8   6   7       12.12       10.04     13.37 o 
   9   6   7        0.17       -2.35     12.48 o 
 -12   7   7      243.98      224.56     24.64 o 
 -11   7   7      284.68      281.50     21.54 o 
 -10   7   7       89.41      136.68     28.42 o 
  -9   7   7       42.36       28.38      9.22 o 
  -8   7   7        5.18        7.73      7.09 o 
  -7   7   7      281.14      289.53     20.28 o 
  -6   7   7      678.69      670.19     35.06 o 
  -5   7   7      678.11      578.94     35.87 o 
  -4   7   7      268.14      276.41     16.30 o 
  -3   7   7      463.40      391.42     20.33 o 
  -2   7   7     1553.52     1494.68     68.02 o 
  -1   7   7       67.86       61.86      8.72 o 
   0   7   7      578.38      564.38     31.45 o 
   1   7   7       43.79       44.72     11.04 o 
   2   7   7      280.74      257.48     18.40 o 
   3   7   7      317.92      381.63     41.87 o 
   4   7   7      384.84      317.31     35.37 o 
   5   7   7      319.02      365.30     24.65 o 
   6   7   7      117.68       92.39     16.04 o 
   7   7   7       81.11       74.45     19.23 o 
   8   7   7       61.11       90.18     20.98 o 
 -12   8   7        0.32        8.09     11.78 o 
 -11   8   7       37.14       25.63     10.50 o 
 -10   8   7       24.53       20.46      9.81 o 
  -9   8   7      250.85      236.24     19.18 o 
  -8   8   7      171.41      161.50     15.45 o 
  -7   8   7      130.36      120.11     12.72 o 
  -6   8   7      118.59      134.17     13.64 o 
  -5   8   7        0.54       -0.10      8.23 o 
  -4   8   7        4.23        5.23      6.28 o 
  -3   8   7      101.60       95.16      9.68 o 
  -2   8   7        6.93        4.06      6.47 o 
  -1   8   7       85.65       77.47     10.18 o 
   0   8   7       94.13       97.44     12.44 o 
   1   8   7       37.18       27.91     11.35 o 
   2   8   7       10.40       -7.57      6.10 o 
   3   8   7       31.95       32.52      8.93 o 
   4   8   7       18.31       14.14      8.83 o 
   5   8   7       13.16        2.27      8.65 o 
   6   8   7       15.88       16.24     10.79 o 
   7   8   7       11.42       34.69     13.33 o 
   8   8   7        0.39        9.46     12.52 o 
 -11   9   7      297.89      276.97     28.20 o 
 -10   9   7      175.29      185.40     28.45 o 
  -9   9   7        1.25        4.83      9.46 o 
  -8   9   7        1.53        5.70      8.47 o 
  -7   9   7        9.39       21.08      9.31 o 
  -6   9   7      112.20       95.69     12.25 o 
  -5   9   7      379.31      419.35     30.10 o 
  -4   9   7      126.88      120.34     13.24 o 
  -3   9   7      498.98      531.05     36.34 o 
  -2   9   7      245.22      204.74     16.97 o 
  -1   9   7       69.01      107.16     12.42 o 
   0   9   7      157.91      139.17     13.94 o 
   1   9   7       23.70       41.44      9.22 o 
   2   9   7       71.70       73.48     13.34 o 
   3   9   7       80.59       81.33     15.23 o 
   4   9   7      176.10      214.14     21.36 o 
   5   9   7      160.45      135.82     18.09 o 
   6   9   7      115.47      167.36     40.43 o 
   7   9   7       90.91       92.74     17.18 o 
 -10  10   7        3.24       20.79     13.48 o 
  -9  10   7       36.56       35.27     11.50 o 
  -8  10   7       44.60       47.74     18.38 o 
  -7  10   7        7.96       -1.87     10.90 o 
  -6  10   7       13.08       14.28     13.92 o 
  -5  10   7       14.39       14.49     10.43 o 
  -4  10   7       79.45       87.15     14.63 o 
  -3  10   7       33.68       34.94     13.02 o 
  -2  10   7       41.32       43.40     10.26 o 
  -1  10   7       50.06       36.07      9.78 o 
   0  10   7       11.61       27.23      9.67 o 
   1  10   7        1.57       -1.18      8.38 o 
   2  10   7       68.29       64.53     15.47 o 
   3  10   7        0.58       11.97      8.67 o 
   4  10   7        0.05       27.43     11.20 o 
   5  10   7       11.49       23.41     13.95 o 
   6  10   7        0.75       -3.25     11.82 o 
   7  10   7        1.79        3.29     18.54 o 
  -9  11   7      160.63      195.35     24.31 o 
  -8  11   7       23.12        3.85     10.05 o 
  -7  11   7       48.92       65.97     12.93 o 
  -6  11   7       77.20      100.14     14.91 o 
  -5  11   7      405.94      338.15     29.01 o 
  -4  11   7      375.66      413.96     32.32 o 
  -3  11   7      158.95      137.89     17.80 o 
  -2  11   7      172.24      203.75     21.28 o 
  -1  11   7       33.03       24.89     11.85 o 
   0  11   7      334.23      403.11     27.32 o 
   1  11   7      116.95      112.26     14.70 o 
   2  11   7      112.73      138.60     16.11 o 
   3  11   7       96.30       96.06     13.83 o 
   4  11   7      137.95      157.87     19.77 o 
   5  11   7       92.63       83.07     15.52 o 
   6  11   7       69.72      129.77     21.24 o 
  -8  12   7        3.36        8.43     13.90 o 
  -7  12   7       15.28        2.41     10.70 o 
  -6  12   7       32.74       41.54     14.07 o 
  -5  12   7       58.43       71.22     16.07 o 
  -4  12   7       31.87       27.29     11.72 o 
  -3  12   7       26.57       34.67     19.59 o 
  -2  12   7       72.80       66.42     20.37 o 
  -1  12   7       22.29       18.82     11.14 o 
   0  12   7       44.10       19.28     11.74 o 
   1  12   7        0.00       -6.73      9.38 o 
   2  12   7        4.61        1.64      9.61 o 
   3  12   7        2.27      -11.40     11.45 o 
   4  12   7        3.53       14.34     13.06 o 
   5  12   7       14.60       24.28     25.76 o 
  -7  13   7       61.91       35.74     29.65 o 
  -6  13   7       78.65       49.50     22.88 o 
  -5  13   7       93.52      108.71     24.94 o 
  -4  13   7      103.98      122.30     18.44 o 
  -3  13   7       58.68       46.99     13.83 o 
  -2  13   7       35.49       36.17     13.74 o 
  -1  13   7       87.28       81.04     15.67 o 
   0  13   7      132.29      133.80     19.09 o 
   1  13   7      155.01      178.57     20.84 o 
   2  13   7      118.75       92.75     33.70 o 
   3  13   7      189.66      215.37     26.21 o 
  -5  14   7        0.31        1.33     18.06 o 
  -4  14   7        0.12        2.85     19.40 o 
  -3  14   7       17.16       48.20     15.51 o 
  -2  14   7        0.00        0.08     14.09 o 
  -1  14   7        0.10      -15.31     15.72 o 
   0  14   7        5.55       -0.63     15.87 o 
   1  14   7       11.64       22.29     25.46 o 
 -13   0   8       55.09       63.55     17.24 o 
 -12   0   8      860.12      916.81     66.29 o 
 -11   0   8      415.85      333.25     32.28 o 
 -10   0   8       76.68      131.30     18.05 o 
  -9   0   8      765.65      617.26     45.30 o 
  -8   0   8      333.86      428.84     27.58 o 
  -7   0   8     1382.69     1439.96     74.47 o 
  -6   0   8     2087.67     2046.06    103.30 o 
  -5   0   8     1278.18     1186.25    109.79 o 
  -4   0   8      593.66      550.46     31.66 o 
  -3   0   8      317.49      405.61     25.21 o 
  -2   0   8      614.99      449.00     26.53 o 
  -1   0   8     1878.79     1802.89     91.15 o 
   0   0   8      533.46      580.87     33.16 o 
   1   0   8     1152.77     1151.62    139.67 o 
   2   0   8      515.52      536.76     34.06 o 
   3   0   8     1744.48     1580.59     81.46 o 
   4   0   8      336.95      392.57     33.70 o 
   5   0   8       60.48       67.33     18.47 o 
   6   0   8      178.61      196.62     23.27 o 
   7   0   8      154.76      134.48     28.48 o 
   8   0   8      145.98      160.02     22.90 o 
   9   0   8      121.24       82.38     18.89 o 
 -13   1   8        7.77        9.73     11.51 o 
 -12   1   8       33.05       20.50     11.97 o 
 -11   1   8      150.43      152.15     21.60 o 
 -10   1   8        8.10        6.08      6.59 o 
  -9   1   8        0.26       -1.13      7.23 o 
  -8   1   8      131.02      166.71     10.84 o 
  -7   1   8        0.03        6.81      4.59 o 
  -6   1   8       20.74       52.62      7.09 o 
  -5   1   8        8.79       14.29      4.44 o 
  -4   1   8       22.42        9.78      4.82 o 
  -3   1   8       17.78       17.74      5.17 o 
  -2   1   8       41.02       54.29      7.33 o 
  -1   1   8       27.98       30.13      4.79 o 
   0   1   8       78.39       68.00      8.07 o 
   1   1   8        7.34        8.81      4.53 o 
   2   1   8       10.09       10.14      4.92 o 
   3   1   8       34.03       34.35      6.67 o 
   4   1   8       24.12       20.52      7.76 o 
   5   1   8        3.08       -6.55      6.09 o 
   6   1   8       20.80       23.74     10.14 o 
   7   1   8        0.00       -0.87      8.23 o 
   8   1   8        4.97       -4.62      8.99 o 
   9   1   8        2.74        7.84     10.36 o 
 -13   2   8      234.12      277.43     38.56 o 
 -12   2   8      322.54      333.92     27.57 o 
 -11   2   8      695.10      824.72     49.74 o 
 -10   2   8      113.95       80.97     12.61 o 
  -9   2   8      350.43      425.36     24.93 o 
  -8   2   8      191.10      196.18     20.98 o 
  -7   2   8      104.07      121.42     14.15 o 
  -6   2   8     1208.89     1257.59     50.87 o 
  -5   2   8      787.73      702.17     30.26 o 
  -4   2   8      600.24      702.21     30.19 o 
  -3   2   8      188.22      118.28      9.18 o 
  -2   2   8      708.83      697.64     29.86 o 
  -1   2   8      246.33      264.24     21.25 o 
   0   2   8      793.26      768.89     32.61 o 
   1   2   8      164.87      177.10     11.75 o 
   2   2   8       83.01       98.94     18.36 o 
   3   2   8      556.34      571.18     27.53 o 
   4   2   8       22.81       18.11      6.28 o 
   5   2   8      226.61      248.34     19.40 o 
   6   2   8      162.14      148.43     14.32 o 
   7   2   8      207.47      190.49     17.02 o 
   8   2   8       67.06       51.39     11.52 o 
   9   2   8      128.58      132.79     18.97 o 
 -13   3   8       38.88       34.43     12.54 o 
 -12   3   8       24.53        4.82     10.40 o 
 -11   3   8        3.29        2.35      8.99 o 
 -10   3   8       23.29       30.35      7.95 o 
  -9   3   8      477.80      472.98     31.37 o 
  -8   3   8      748.50      712.09     47.33 o 
  -7   3   8      422.85      425.45     24.28 o 
  -6   3   8      405.60      393.69     20.10 o 
  -5   3   8        4.04        2.43      4.63 o 
  -4   3   8        0.70       -1.93      4.69 o 
  -3   3   8      494.76      492.63     23.04 o 
  -2   3   8      612.99      524.50     27.35 o 
  -1   3   8      411.24      367.70     18.38 o 
   0   3   8        0.00        8.20      4.83 o 
   1   3   8       10.91       11.36      6.02 o 
   2   3   8      194.28      153.90     13.11 o 
   3   3   8        7.53        0.74      5.78 o 
   4   3   8        1.16        5.51      6.49 o 
   5   3   8        0.43       11.85      7.15 o 
   6   3   8       16.57        7.64     21.71 o 
   7   3   8        0.03       -7.29      9.65 o 
   8   3   8        0.12       -8.66      9.91 o 
   9   3   8        1.12       -8.12     14.42 o 
 -13   4   8       36.35       41.36     22.79 o 
 -12   4   8      195.94      207.97     40.96 o 
 -11   4   8      187.15      153.10     17.35 o 
 -10   4   8      320.17      382.98     24.71 o 
  -9   4   8       72.22       58.14      9.33 o 
  -8   4   8       12.40        4.24      6.19 o 
  -7   4   8       14.26        7.09      6.07 o 
  -6   4   8      105.27       94.82     12.81 o 
  -5   4   8     1005.48      954.05     44.48 o 
  -4   4   8     1021.69      852.96     36.13 o 
  -3   4   8     2400.19     2270.85     88.40 o 
  -2   4   8      899.29      794.29     37.71 o 
  -1   4   8      717.82      604.53     26.99 o 
   0   4   8      514.08      552.02     29.77 o 
   1   4   8      420.09      324.69     20.71 o 
   2   4   8       14.17       34.61      7.61 o 
   3   4   8      159.40      170.15     14.55 o 
   4   4   8      161.80      179.41     15.61 o 
   5   4   8      390.28      354.97     23.63 o 
   6   4   8      595.84      616.09     35.21 o 
   7   4   8      203.68      192.70     20.68 o 
   8   4   8      122.36      133.76     23.10 o 
   9   4   8      118.80       86.89     21.82 o 
 -13   5   8        1.50       17.95     11.55 o 
 -12   5   8       10.47        8.09     11.38 o 
 -11   5   8       11.03        8.44      8.25 o 
 -10   5   8        9.52       19.04      8.48 o 
  -9   5   8       19.84        9.59      7.24 o 
  -8   5   8      305.16      350.14     22.66 o 
  -7   5   8       27.98       19.12      6.89 o 
  -6   5   8       10.37       -1.54      5.70 o 
  -5   5   8      663.00      622.58     31.52 o 
  -4   5   8      521.05      544.97     25.62 o 
  -3   5   8        0.46       -1.20      4.52 o 
  -2   5   8      329.64      267.56     15.43 o 
  -1   5   8      794.41      838.85     70.57 o 
   0   5   8       19.61       28.68     20.53 o 
   1   5   8       12.88        5.92      5.71 o 
   2   5   8       91.69       92.59     11.04 o 
   3   5   8        6.59        7.14      6.53 o 
   4   5   8        4.03       -3.64      6.33 o 
   5   5   8       18.36       15.82      9.85 o 
   6   5   8        2.11       17.73      9.37 o 
   7   5   8       16.59       16.93     10.20 o 
   8   5   8        8.20       -9.23     14.18 o 
 -12   6   8       50.65       31.26     10.89 o 
 -11   6   8      277.51      291.82     22.08 o 
 -10   6   8      198.18      187.26     18.52 o 
  -9   6   8      220.66      222.68     18.23 o 
  -8   6   8       46.30       42.40     12.19 o 
  -7   6   8        8.74       13.41      6.66 o 
  -6   6   8       59.01       56.68     11.62 o 
  -5   6   8      122.50      120.35     53.30 o 
  -4   6   8     1034.29     1134.09     46.82 o 
  -3   6   8     2619.97     2277.79     89.34 o 
  -2   6   8     1428.21     1435.22     65.60 o 
  -1   6   8      281.48      262.36     23.97 o 
   0   6   8      380.18      374.56     29.77 o 
   1   6   8      216.15      223.17     18.11 o 
   2   6   8      114.34      128.87     12.77 o 
   3   6   8      259.54      286.16     20.73 o 
   4   6   8      211.30      246.59     21.61 o 
   5   6   8      389.21      353.47     25.95 o 
   6   6   8      282.79      254.42     21.74 o 
   7   6   8      256.25      210.21     23.10 o 
   8   6   8      138.44      128.98     20.03 o 
 -12   7   8       32.20       22.76     10.54 o 
 -11   7   8       25.64       16.63      9.65 o 
 -10   7   8       21.45       20.14      9.57 o 
  -9   7   8        0.13        4.47      8.64 o 
  -8   7   8       29.79       33.28     11.89 o 
  -7   7   8      110.81      110.92     12.60 o 
  -6   7   8      832.12      841.11     41.63 o 
  -5   7   8     1391.20     1312.01     60.50 o 
  -4   7   8      970.27     1017.54     48.34 o 
  -3   7   8      241.35      250.03     18.18 o 
  -2   7   8       19.96       35.69      7.74 o 
  -1   7   8       15.72        4.81      8.41 o 
   0   7   8        0.83       -1.18      6.08 o 
   1   7   8       38.88       32.40      8.73 o 
   2   7   8      125.97      138.14     14.02 o 
   3   7   8       79.04       76.35     13.61 o 
   4   7   8       31.05       39.27     13.22 o 
   5   7   8       50.38       41.17     10.90 o 
   6   7   8       11.84        7.79     12.47 o 
   7   7   8        0.01       31.69     13.82 o 
   8   7   8       12.92        4.34     14.00 o 
 -11   8   8      141.23      162.76     17.56 o 
 -10   8   8      463.46      430.80     28.47 o 
  -9   8   8      463.19      405.24     27.29 o 
  -8   8   8      432.21      463.09     29.35 o 
  -7   8   8       60.03       61.10     10.95 o 
  -6   8   8       10.71       23.71      8.40 o 
  -5   8   8       49.47       53.73     11.84 o 
  -4   8   8      165.96      132.96     13.58 o 
  -3   8   8     1346.71     1368.80     63.77 o 
  -2   8   8      213.81      186.48     24.48 o 
  -1   8   8       85.65       99.51     11.60 o 
   0   8   8       40.82       21.96      8.19 o 
   1   8   8       51.29       33.80     11.43 o 
   2   8   8      156.09      157.16     15.51 o 
   3   8   8       72.15      105.80     16.67 o 
   4   8   8      110.17      120.42     14.58 o 
   5   8   8       55.98       51.51     12.13 o 
   6   8   8       66.17       60.24     19.41 o 
   7   8   8       94.57      118.70     28.32 o 
 -11   9   8        9.05        3.28     10.99 o 
 -10   9   8       32.30       15.46     10.83 o 
  -9   9   8       30.14       22.03     10.42 o 
  -8   9   8      118.90      129.69     15.63 o 
  -7   9   8        6.52       16.63      9.42 o 
  -6   9   8       49.08       24.71      9.58 o 
  -5   9   8       34.85       65.38     11.31 o 
  -4   9   8        0.93       -9.27     11.31 o 
  -3   9   8       84.81       66.30     13.68 o 
  -2   9   8        0.77        9.29      8.08 o 
  -1   9   8       37.85       53.93     11.26 o 
   0   9   8       29.75       43.20      9.94 o 
   1   9   8       10.77      -10.04      8.40 o 
   2   9   8        6.37       -6.41      8.57 o 
   3   9   8        0.15      -12.29      8.19 o 
   4   9   8        3.61        2.66     10.07 o 
   5   9   8        4.17       11.22     12.29 o 
   6   9   8        0.45       23.37     13.12 o 
 -10  10   8      232.87      213.01     20.79 o 
  -9  10   8      458.09      414.57     28.83 o 
  -8  10   8      280.01      247.90     24.26 o 
  -7  10   8      101.01      130.31     22.76 o 
  -6  10   8       94.71       76.13     14.13 o 
  -5  10   8      179.78      178.44     41.08 o 
  -4  10   8      333.58      313.69     27.22 o 
  -3  10   8      471.66      464.57     35.02 o 
  -2  10   8      139.76      144.05     25.74 o 
  -1  10   8      122.50       99.72     13.40 o 
   0  10   8      161.19      201.61     18.58 o 
   1  10   8      217.25      206.19     18.53 o 
   2  10   8      174.46      181.42     17.89 o 
   3  10   8      177.52      174.31     17.86 o 
   4  10   8      137.34      129.46     18.74 o 
   5  10   8       84.67       93.32     17.46 o 
   6  10   8       92.61      113.61     20.98 o 
  -9  11   8        6.17        9.89     11.85 o 
  -8  11   8        0.92        2.47     10.67 o 
  -7  11   8        0.99       -5.41     10.74 o 
  -6  11   8        0.08        6.67     12.80 o 
  -5  11   8       58.55       46.62     15.92 o 
  -4  11   8       33.07       22.38     12.31 o 
  -3  11   8        9.69        9.97     11.83 o 
  -2  11   8        0.35        9.17     11.52 o 
  -1  11   8        0.01        3.29      9.81 o 
   0  11   8       45.71       35.33     11.85 o 
   1  11   8        1.92       -5.17     10.30 o 
   2  11   8        1.14       -6.60      9.77 o 
   3  11   8        7.27       -0.31     10.66 o 
   4  11   8        7.45       10.43     13.32 o 
   5  11   8       13.53       -3.69     16.92 o 
  -8  12   8       83.88       83.77     19.32 o 
  -7  12   8       44.13       26.44     14.41 o 
  -6  12   8       48.99       73.54     20.18 o 
  -5  12   8      201.44      205.46     23.21 o 
  -4  12   8       82.79      120.88     18.54 o 
  -3  12   8      113.90      115.35     21.14 o 
  -2  12   8       64.61       50.27     14.01 o 
  -1  12   8       56.75       21.18     20.83 o 
   0  12   8      103.15       79.27     17.27 o 
   1  12   8       32.99       39.01     12.29 o 
   2  12   8       61.26       68.48     28.36 o 
   3  12   8      130.44      120.42     20.64 o 
   4  12   8       65.22       63.68     20.58 o 
  -6  13   8        4.45       11.08     17.78 o 
  -5  13   8       35.29       50.20     22.39 o 
  -4  13   8        3.87        2.85     11.93 o 
  -3  13   8        0.01       15.90     13.13 o 
  -2  13   8        0.25        3.38     11.98 o 
  -1  13   8        2.04       17.64     13.08 o 
   0  13   8        4.74       -6.39     15.94 o 
   1  13   8        0.00        0.68     14.03 o 
   2  13   8        0.01      -20.68     16.90 o 
  -4  14   8       24.54       10.25     25.28 o 
  -3  14   8       43.16       50.30     54.49 o 
  -2  14   8       65.39       59.24     25.44 o 
  -1  14   8       64.99       55.35     23.67 o 
 -13   1   9      338.31      255.35     29.94 o 
 -12   1   9      486.44      486.69     35.43 o 
 -11   1   9       56.49       90.77     21.60 o 
 -10   1   9      202.78      206.39     21.54 o 
  -9   1   9      685.91      622.74     32.74 o 
  -8   1   9      278.82      320.05     20.55 o 
  -7   1   9      759.92      789.97     38.18 o 
  -6   1   9      610.89      530.40     25.15 o 
  -5   1   9     1165.29     1145.32     46.86 o 
  -4   1   9      689.65      666.05     45.01 o 
  -3   1   9      732.98      673.42     29.42 o 
  -2   1   9      643.07      599.96     27.03 o 
  -1   1   9      384.60      426.72     21.26 o 
   0   1   9     1002.22     1008.81     41.63 o 
   1   1   9      749.04      698.70     31.23 o 
   2   1   9      664.91      630.32     33.07 o 
   3   1   9      192.67      221.75     24.55 o 
   4   1   9       21.67       25.49     15.54 o 
   5   1   9       59.10       59.71     12.03 o 
   6   1   9      207.44      163.37     28.08 o 
   7   1   9      196.70      195.36     21.39 o 
   8   1   9      103.09      125.13     18.14 o 
 -13   2   9        6.03       27.19     11.69 o 
 -12   2   9       32.79       38.42     11.97 o 
 -11   2   9        9.05       11.22      9.86 o 
 -10   2   9       63.00       63.44     12.06 o 
  -9   2   9      135.16      117.39     15.18 o 
  -8   2   9        0.01        0.98      7.07 o 
  -7   2   9        1.07        2.08      5.56 o 
  -6   2   9       77.36       68.08      7.78 o 
  -5   2   9       18.77       34.08      6.45 o 
  -4   2   9        3.66        0.07      4.90 o 
  -3   2   9       15.46       -0.95      4.76 o 
  -2   2   9       33.51       20.60      5.62 o 
  -1   2   9      226.32      266.90     21.60 o 
   0   2   9      502.48      414.50     21.02 o 
   1   2   9      613.07      583.90     34.70 o 
   2   2   9        3.86        5.63      7.65 o 
   3   2   9      128.42      189.60     26.92 o 
   4   2   9      118.50      100.04     16.43 o 
   5   2   9        0.34       -7.90      9.58 o 
   6   2   9        4.56        1.53     10.48 o 
   7   2   9        0.19      -10.78     10.08 o 
   8   2   9        8.45        0.19     11.96 o 
 -13   3   9       44.74       41.65     13.44 o 
 -12   3   9      125.39      120.64     17.01 o 
 -11   3   9      202.36      189.02     25.17 o 
 -10   3   9      189.38      199.08     24.05 o 
  -9   3   9      773.08      761.16     38.92 o 
  -8   3   9      289.36      252.60     18.05 o 
  -7   3   9      453.92      392.44     23.72 o 
  -6   3   9      780.60      805.74     34.74 o 
  -5   3   9      245.88      220.73     21.74 o 
  -4   3   9      232.34      296.72     16.97 o 
  -3   3   9      206.66      199.95     13.15 o 
  -2   3   9      353.92      334.71     18.16 o 
  -1   3   9      743.51      734.30     31.88 o 
   0   3   9     2051.54     1732.07     77.74 o 
   1   3   9     1064.65     1101.59     52.20 o 
   2   3   9      592.93      608.20     33.39 o 
   3   3   9      242.01      267.83     19.44 o 
   4   3   9        7.22        8.26      7.80 o 
   5   3   9      196.82      239.15     22.81 o 
   6   3   9      122.52      129.95     18.01 o 
   7   3   9       85.37       61.49     14.34 o 
   8   3   9       85.37       93.54     17.40 o 
 -13   4   9       89.62       90.78     16.36 o 
 -12   4   9       71.32      105.14     21.20 o 
 -11   4   9        2.94       10.99      9.29 o 
 -10   4   9        0.00        4.99      7.99 o 
  -9   4   9       14.71       13.97      7.57 o 
  -8   4   9       65.31       62.86      9.71 o 
  -7   4   9       48.77       57.92      9.28 o 
  -6   4   9       79.26       97.88     10.57 o 
  -5   4   9        1.43        3.68      5.88 o 
  -4   4   9       77.91       80.30      8.45 o 
  -3   4   9      319.87      319.69     22.47 o 
  -2   4   9        1.07        9.31      7.47 o 
  -1   4   9      143.27      141.93     12.82 o 
   0   4   9      687.43      646.30     39.24 o 
   1   4   9      527.73      548.03     38.25 o 
   2   4   9        6.02       -0.91      6.26 o 
   3   4   9       18.33        5.47      7.34 o 
   4   4   9        6.87       -1.54      7.75 o 
   5   4   9       37.56       53.17     11.12 o 
   6   4   9       11.12        2.62     10.82 o 
   7   4   9        0.03       -8.50     14.63 o 
   8   4   9       15.65       27.93     25.89 o 
 -12   5   9       29.09       52.42     13.75 o 
 -11   5   9       70.46       87.97     12.88 o 
 -10   5   9       76.58       71.48     11.95 o 
  -9   5   9       64.99       75.91     11.42 o 
  -8   5   9       95.17       83.91     12.08 o 
  -7   5   9       74.49       92.31     10.91 o 
  -6   5   9        5.51        8.69      6.42 o 
  -5   5   9      111.06      115.17     10.26 o 
  -4   5   9      293.84      290.39     17.01 o 
  -3   5   9        8.88        5.82      5.31 o 
  -2   5   9       16.30       25.40      6.86 o 
  -1   5   9      433.66      383.17     23.68 o 
   0   5   9      501.22      481.64     32.97 o 
   1   5   9      165.97      134.03     13.06 o 
   2   5   9       67.12       98.19     18.41 o 
   3   5   9       58.97       35.91      9.52 o 
   4   5   9       64.06      103.53     14.68 o 
   5   5   9       41.80       49.94     18.50 o 
   6   5   9       39.40       45.03     11.91 o 
   7   5   9       34.94       39.00     14.84 o 
   8   5   9      115.37      106.17     35.51 o 
 -12   6   9       46.76       23.84     11.19 o 
 -11   6   9        2.80        0.75      9.24 o 
 -10   6   9        7.28        1.84      8.78 o 
  -9   6   9        4.20        9.90      8.65 o 
  -8   6   9        7.71       -4.54      7.29 o 
  -7   6   9       40.43       44.48      9.29 o 
  -6   6   9      299.17      280.72     20.09 o 
  -5   6   9        4.18       10.78      7.42 o 
  -4   6   9      152.07      154.30     17.01 o 
  -3   6   9      632.85      507.06     34.53 o 
  -2   6   9      381.09      426.39     32.67 o 
  -1   6   9       92.86       92.35     10.75 o 
   0   6   9        0.61       -3.12      6.12 o 
   1   6   9       14.06       14.06      7.31 o 
   2   6   9       76.70       82.96     11.54 o 
   3   6   9       13.82       10.57      8.50 o 
   4   6   9       23.92       14.42     13.47 o 
   5   6   9        5.09       16.32      9.48 o 
   6   6   9        9.04        5.55     11.07 o 
   7   6   9       48.49       69.55     21.15 o 
 -12   7   9      149.71      157.18     28.55 o 
 -11   7   9      280.80      245.88     21.17 o 
 -10   7   9      106.49      131.69     17.27 o 
  -9   7   9      277.24      310.87     23.39 o 
  -8   7   9      314.60      377.77     25.99 o 
  -7   7   9      430.15      438.00     27.93 o 
  -6   7   9      287.74      319.36     23.21 o 
  -5   7   9        8.63       21.22     10.10 o 
  -4   7   9      187.60      175.66     18.40 o 
  -3   7   9      473.99      454.77     27.43 o 
  -2   7   9      859.97      876.57     43.62 o 
  -1   7   9      869.96      873.38     43.85 o 
   0   7   9      382.27      380.53     33.79 o 
   1   7   9      116.00      130.76     18.56 o 
   2   7   9       14.97       13.05      9.08 o 
   3   7   9      203.10      279.00     22.15 o 
   4   7   9      173.44      221.65     29.21 o 
   5   7   9       81.74      104.47     14.28 o 
   6   7   9       73.19       69.38     16.04 o 
   7   7   9       72.08       61.22     17.90 o 
 -11   8   9       21.51       18.37     11.70 o 
 -10   8   9       25.59       55.82     12.29 o 
  -9   8   9        0.08       -8.92      8.73 o 
  -8   8   9        2.12        6.02      9.60 o 
  -7   8   9       13.14       27.87     10.11 o 
  -6   8   9        4.88        2.27      8.69 o 
  -5   8   9       26.84       13.73     10.62 o 
  -4   8   9        0.21      -12.91      8.61 o 
  -3   8   9      127.72      170.36     15.93 o 
  -2   8   9      214.20      215.33     20.47 o 
  -1   8   9      211.66      236.96     19.12 o 
   0   8   9        0.10        4.75      8.45 o 
   1   8   9        0.30       -6.60      8.28 o 
   2   8   9       19.71        8.60     10.31 o 
   3   8   9        5.86        8.03      8.96 o 
   4   8   9        2.13       29.43     29.50 o 
   5   8   9        2.80        1.93     10.38 o 
   6   8   9        0.17        6.54     13.97 o 
 -10   9   9      251.75      272.93     23.23 o 
  -9   9   9      164.70      206.29     19.68 o 
  -8   9   9      295.38      279.46     22.39 o 
  -7   9   9      221.36      288.52     22.57 o 
  -6   9   9      291.13      290.32     32.78 o 
  -5   9   9      208.67      187.68     20.96 o 
  -4   9   9      281.74      217.44     22.07 o 
  -3   9   9      968.61      913.35     55.04 o 
  -2   9   9      633.06      673.51     59.22 o 
  -1   9   9      845.63      869.60     46.25 o 
   0   9   9      242.03      246.01     20.71 o 
   1   9   9       40.57       24.30     19.48 o 
   2   9   9        8.87        0.07      9.77 o 
   3   9   9       89.54       93.39     14.23 o 
   4   9   9      192.99      225.98     25.00 o 
   5   9   9      124.35      158.05     21.65 o 
   6   9   9      170.24      246.92     29.26 o 
 -10  10   9        8.18       -7.36     11.99 o 
  -9  10   9        0.01        0.11     10.76 o 
  -8  10   9        3.50        4.35     10.84 o 
  -7  10   9       18.54       56.54     18.35 o 
  -6  10   9        1.16        9.37     11.21 o 
  -5  10   9        1.44        3.47     10.81 o 
  -4  10   9       25.90       18.36     15.70 o 
  -3  10   9        5.18       11.62     11.09 o 
  -2  10   9       57.10       82.80     28.60 o 
  -1  10   9        0.00       -4.48      9.46 o 
   0  10   9        0.69       -3.28      9.20 o 
   1  10   9       20.82       33.34     10.79 o 
   2  10   9       65.34       55.60     12.54 o 
   3  10   9       25.32       44.90     12.68 o 
   4  10   9        6.06       17.07     14.34 o 
   5  10   9        4.49        2.09     17.99 o 
  -8  11   9       45.53       71.46     29.75 o 
  -7  11   9       22.39        8.99     13.25 o 
  -6  11   9      120.55      133.97     29.82 o 
  -5  11   9       82.81       76.69     40.03 o 
  -4  11   9      105.89      108.79     17.80 o 
  -3  11   9       94.34       85.69     16.99 o 
  -2  11   9      113.52      128.20     19.66 o 
  -1  11   9      182.77      195.28     22.94 o 
   0  11   9       77.99       97.21     15.58 o 
   1  11   9        7.71       -2.24     10.42 o 
   2  11   9        1.80        1.75     10.87 o 
   3  11   9       36.17       21.81     13.56 o 
   4  11   9       40.40       79.51     27.07 o 
  -7  12   9        1.95        7.02     16.34 o 
  -6  12   9        0.35       33.97     15.54 o 
  -5  12   9       11.04       -7.64     15.84 o 
  -4  12   9        2.04       12.27     14.03 o 
  -3  12   9        6.35      -10.62     12.97 o 
  -2  12   9        3.73       -0.55     13.29 o 
  -1  12   9        0.33      -19.68     13.12 o 
   0  12   9        1.09       -6.92     14.28 o 
   1  12   9        0.09      -12.53     12.15 o 
   2  12   9       31.51       56.29     16.71 o 
  -5  13   9       91.64      112.52     29.92 o 
  -4  13   9       29.28       29.81     19.96 o 
  -3  13   9       65.13       54.10     21.08 o 
  -2  13   9       41.25       51.71     20.48 o 
  -1  13   9       74.91       75.19     26.64 o 
   0  13   9       64.89       85.05     32.19 o 
 -13   0  10      211.62      183.33     37.12 o 
 -12   0  10      312.86      390.58     54.45 o 
 -11   0  10       67.41       86.86     24.76 o 
 -10   0  10      282.71      273.83     43.29 o 
  -9   0  10      578.13      616.23     69.56 o 
  -8   0  10      729.07      698.64     51.94 o 
  -7   0  10     1770.38     1639.28    104.43 o 
  -6   0  10     1320.12     1168.01     76.89 o 
  -5   0  10     1001.74     1078.26     71.62 o 
  -4   0  10      353.61      307.03     27.93 o 
  -3   0  10     1045.14     1084.02     71.63 o 
  -2   0  10      363.41      396.54     42.71 o 
  -1   0  10      269.44      263.02     25.80 o 
   0   0  10      468.69      458.48     37.09 o 
   1   0  10      739.51      778.73     84.28 o 
   2   0  10     2888.72     2731.08    245.58 o 
   3   0  10     1118.49     1106.75    109.58 o 
   4   0  10      316.86      362.62     51.32 o 
   5   0  10        1.60       17.61     19.08 o 
   6   0  10       31.57       45.21     24.87 o 
   7   0  10       25.65       32.33     25.42 o 
   8   0  10       46.05       62.99     29.35 o 
 -13   1  10        8.73       20.47     15.64 o 
 -12   1  10        5.07       -8.23     13.05 o 
 -11   1  10      118.84      169.53     32.95 o 
 -10   1  10        0.53       42.07     30.88 o 
  -9   1  10        1.83        6.85      9.31 o 
  -8   1  10       13.54       13.23     11.03 o 
  -7   1  10       68.35      104.08     12.05 o 
  -6   1  10        0.50       22.41      7.22 o 
  -5   1  10       30.77       76.91      9.57 o 
  -4   1  10       13.32       -2.72      5.41 o 
  -3   1  10       19.62       26.33      7.77 o 
  -2   1  10        5.53       13.00      6.23 o 
  -1   1  10        0.70       -1.68      5.91 o 
   0   1  10       14.39       17.47      7.40 o 
   1   1  10      214.00      190.52     15.81 o 
   2   1  10      110.64      146.47     16.94 o 
   3   1  10       55.00       52.67     12.18 o 
   4   1  10       42.06       68.70     13.99 o 
   5   1  10       18.89       18.96     12.81 o 
   6   1  10       29.47       32.77     13.38 o 
   7   1  10        9.52        3.52     17.01 o 
 -13   2  10      135.72      186.41     25.76 o 
 -12   2  10       88.28      102.24     20.52 o 
 -11   2  10       22.06       15.00     13.94 o 
 -10   2  10      198.96      258.92     43.06 o 
  -9   2  10       78.10       76.90     11.24 o 
  -8   2  10      253.91      286.32     19.90 o 
  -7   2  10      416.02      431.90     25.88 o 
  -6   2  10      820.76      804.81     35.02 o 
  -5   2  10      300.74      289.51     31.74 o 
  -4   2  10      292.95      287.19     16.96 o 
  -3   2  10      277.15      304.67     20.90 o 
  -2   2  10      119.29       99.84     11.62 o 
  -1   2  10       96.69      111.90     10.23 o 
   0   2  10      228.85      213.06     16.19 o 
   1   2  10      428.60      439.52     26.25 o 
   2   2  10     1208.15     1184.73     64.47 o 
   3   2  10      790.03      844.78     51.53 o 
   4   2  10      297.74      301.56     26.34 o 
   5   2  10       89.18       98.40     22.42 o 
   6   2  10        1.91       -3.41     11.19 o 
   7   2  10        0.70        6.93     12.63 o 
 -13   3  10        0.20       -6.27     16.19 o 
 -12   3  10       91.20       98.74     22.31 o 
 -11   3  10      119.35      113.64     16.71 o 
 -10   3  10      152.31      158.70     17.28 o 
  -9   3  10        1.56       -1.60      7.23 o 
  -8   3  10        1.05        4.92      6.65 o 
  -7   3  10       75.20       46.64      8.71 o 
  -6   3  10       11.14       10.02      6.05 o 
  -5   3  10       72.18       83.26     10.41 o 
  -4   3  10        5.74        3.68      7.49 o 
  -3   3  10       89.81      121.57     10.37 o 
  -2   3  10       58.55       44.37     13.62 o 
  -1   3  10      489.41      515.44     29.14 o 
   0   3  10        0.12        1.64      6.43 o 
   1   3  10       16.33       21.48      8.49 o 
   2   3  10       34.16       34.86     10.71 o 
   3   3  10       16.43       26.66      9.45 o 
   4   3  10        0.08       -5.68      9.76 o 
   5   3  10        8.63       17.06     14.42 o 
   6   3  10        1.73       -9.65     10.99 o 
   7   3  10       11.37        0.03     16.45 o 
 -12   4  10      113.41      112.22     18.95 o 
 -11   4  10       40.31       45.34     11.30 o 
 -10   4  10      104.01       68.49     18.40 o 
  -9   4  10      145.23      182.29     16.73 o 
  -8   4  10        1.55        6.01      7.25 o 
  -7   4  10      191.65      218.61     17.39 o 
  -6   4  10      148.82      105.44     11.58 o 
  -5   4  10      221.47      260.42     22.29 o 
  -4   4  10      263.16      267.54     16.44 o 
  -3   4  10       69.63       68.46      9.50 o 
  -2   4  10        1.54       -3.45      6.99 o 
  -1   4  10       19.15       18.52      7.03 o 
   0   4  10       57.82       64.26      9.88 o 
   1   4  10        3.00        5.95      7.26 o 
   2   4  10      123.78      155.77     21.39 o 
   3   4  10       66.60       76.12     12.20 o 
   4   4  10      155.74      165.02     16.66 o 
   5   4  10       78.90       83.43     16.13 o 
   6   4  10       32.57       29.36     14.12 o 
   7   4  10        8.96       23.06     14.77 o 
 -12   5  10        8.38       27.64     13.53 o 
 -11   5  10       53.24       52.57     12.23 o 
 -10   5  10       41.26       39.57     11.18 o 
  -9   5  10       18.08       15.86      8.80 o 
  -8   5  10       22.76       18.48      8.58 o 
  -7   5  10      109.56      138.26     13.84 o 
  -6   5  10        0.84        6.41      7.05 o 
  -5   5  10       36.49       23.61     10.35 o 
  -4   5  10       74.01       91.64     11.20 o 
  -3   5  10       10.02       16.08      7.01 o 
  -2   5  10        0.88        5.21      6.61 o 
  -1   5  10       18.54       22.64      8.62 o 
   0   5  10        3.74       15.79      8.01 o 
   1   5  10       14.79       17.28      8.61 o 
   2   5  10        1.19        3.84      8.39 o 
   3   5  10        0.29        2.31      8.62 o 
   4   5  10        7.00        7.31     11.96 o 
   5   5  10        8.35        9.59     10.82 o 
   6   5  10       21.46       32.20     20.78 o 
   7   5  10        1.51       12.90     15.96 o 
 -12   6  10       40.71       51.29     13.44 o 
 -11   6  10       74.39       56.99     12.59 o 
 -10   6  10      120.65      140.24     15.93 o 
  -9   6  10      254.39      243.97     20.68 o 
  -8   6  10      205.65      180.74     17.27 o 
  -7   6  10       77.76       65.53     11.29 o 
  -6   6  10      101.93      122.45     13.44 o 
  -5   6  10       55.51       74.13     11.08 o 
  -4   6  10      475.60      494.65     29.04 o 
  -3   6  10      154.07      141.22     13.83 o 
  -2   6  10       46.44       54.27      9.55 o 
  -1   6  10      150.06      155.26     14.97 o 
   0   6  10      118.45       98.48     12.75 o 
   1   6  10       61.22       60.61     12.25 o 
   2   6  10       38.02       39.84     10.70 o 
   3   6  10       84.33      117.15     14.71 o 
   4   6  10       37.03       56.92     12.53 o 
   5   6  10       42.88       36.91     22.21 o 
   6   6  10       74.22      103.09     19.84 o 
 -11   7  10        4.22       10.37     11.46 o 
 -10   7  10       24.20       38.20     11.62 o 
  -9   7  10       23.47       33.57     11.16 o 
  -8   7  10       11.94        5.04      9.24 o 
  -7   7  10       61.23       85.81     12.82 o 
  -6   7  10       31.99       10.80     15.61 o 
  -5   7  10        0.03      -10.66     10.63 o 
  -4   7  10       61.24       77.38     13.77 o 
  -3   7  10       44.43       36.39     15.07 o 
  -2   7  10      185.70      183.99     21.49 o 
  -1   7  10       37.32       49.78     18.41 o 
   0   7  10       15.24        8.83      8.80 o 
   1   7  10        5.90       -4.22      8.34 o 
   2   7  10        0.48       -2.28      9.03 o 
   3   7  10        2.97       -9.57      8.35 o 
   4   7  10        0.65        6.45     10.56 o 
   5   7  10        0.06       -2.75     10.68 o 
   6   7  10        0.03       -6.14     15.38 o 
 -10   8  10      134.55      125.37     30.31 o 
  -9   8  10      386.18      368.45     28.99 o 
  -8   8  10      259.12      289.86     23.37 o 
  -7   8  10      143.83      172.02     28.55 o 
  -6   8  10       23.52       27.02     11.89 o 
  -5   8  10       28.02       27.24     12.34 o 
  -4   8  10      246.78      207.98     22.07 o 
  -3   8  10      150.40      170.36     19.26 o 
  -2   8  10      187.22      155.95     15.56 o 
  -1   8  10      234.28      222.36     19.27 o 
   0   8  10      507.60      539.35     33.36 o 
   1   8  10      287.48      242.81     24.98 o 
   2   8  10      212.50      235.32     28.34 o 
   3   8  10      153.87      176.82     18.70 o 
   4   8  10       35.72       44.42     14.67 o 
   5   8  10       71.69       56.54     15.10 o 
 -10   9  10        3.64       -1.55     12.48 o 
  -9   9  10        4.59        5.29     14.03 o 
  -8   9  10        5.18       -9.79     10.10 o 
  -7   9  10       24.45       29.43     13.40 o 
  -6   9  10        2.70       -2.53     10.96 o 
  -5   9  10        5.01       -3.33     11.20 o 
  -4   9  10        0.52       -3.04     10.08 o 
  -3   9  10        3.91        1.45     11.13 o 
  -2   9  10       11.68       14.64      9.51 o 
  -1   9  10       20.02       16.47     14.40 o 
   0   9  10       86.92      103.00     14.41 o 
   1   9  10       93.24       87.63     13.95 o 
   2   9  10       25.74       39.24     12.62 o 
   3   9  10        3.01       18.42     11.61 o 
   4   9  10        0.03        4.07     12.36 o 
  -9  10  10      321.95      386.60     33.48 o 
  -8  10  10      240.16      300.29     32.19 o 
  -7  10  10      141.79      200.85     29.66 o 
  -6  10  10      235.31      262.10     49.53 o 
  -5  10  10      108.71      106.60     20.56 o 
  -4  10  10      216.83      263.52     28.66 o 
  -3  10  10      151.85      129.72     27.61 o 
  -2  10  10      143.26      174.94     21.83 o 
  -1  10  10      346.92      352.76     36.89 o 
   0  10  10      344.47      390.84     28.03 o 
   1  10  10      248.12      222.25     22.35 o 
   2  10  10      135.00      168.32     18.83 o 
   3  10  10       48.86       48.06     16.00 o 
   4  10  10       14.35       21.00     26.44 o 
  -8  11  10       19.73       27.93     19.14 o 
  -7  11  10        6.02        5.45     15.63 o 
  -6  11  10       21.37        8.10     13.25 o 
  -5  11  10       30.60        9.43     16.28 o 
  -4  11  10       22.19        9.71     21.73 o 
  -3  11  10        0.00        9.75     17.13 o 
  -2  11  10        0.10        3.24     14.86 o 
  -1  11  10        0.37       16.91     14.32 o 
   0  11  10       32.20       50.18     14.08 o 
   1  11  10       20.83       32.57     14.88 o 
   2  11  10        0.09       13.94     15.55 o 
  -6  12  10      107.52      126.38     31.67 o 
  -5  12  10       39.26       75.70     26.43 o 
  -4  12  10       60.25       56.75     19.96 o 
  -3  12  10       45.99       63.08     22.00 o 
  -2  12  10       74.07       68.67     20.67 o 
  -1  12  10       84.41       79.84     22.88 o 
   0  12  10       49.93       52.52     30.66 o 
   1  12  10       48.27       30.12     22.49 o 
 -12   1  11      113.27       93.34     33.33 o 
 -11   1  11      127.65      122.29     21.70 o 
 -10   1  11      188.64      217.93     39.24 o 
  -9   1  11       14.66       12.98     13.43 o 
  -8   1  11       14.82       30.55     10.59 o 
  -7   1  11      192.16      196.77     18.98 o 
  -6   1  11      715.73      721.83     37.62 o 
  -5   1  11      826.87      721.69     36.85 o 
  -4   1  11     1096.45     1021.83     48.81 o 
  -3   1  11      685.85      653.29     34.21 o 
  -2   1  11       65.99       56.58      9.52 o 
  -1   1  11      111.93       86.99     13.08 o 
   0   1  11       79.36       56.40     13.39 o 
   1   1  11      274.18      554.35    222.17 o 
   2   1  11      408.94      519.32     67.70 o 
   3   1  11      220.84      178.91     34.80 o 
   4   1  11      514.99      476.58     45.81 o 
   5   1  11      569.86      524.23     71.60 o 
   6   1  11      248.40      212.37     30.97 o 
   7   1  11       54.76       79.92     25.45 o 
 -12   2  11        8.22      -11.42     24.18 o 
 -11   2  11        4.94       10.53     23.38 o 
 -10   2  11        3.52      -11.77     10.47 o 
  -9   2  11       98.92       97.13     18.67 o 
  -8   2  11       31.05       15.33      9.57 o 
  -7   2  11       85.57       82.22     11.34 o 
  -6   2  11       95.31       93.90     13.22 o 
  -5   2  11       29.61       31.35      7.84 o 
  -4   2  11      131.50      127.90     12.70 o 
  -3   2  11       76.49       85.78     10.61 o 
  -2   2  11      177.92      183.91     15.55 o 
  -1   2  11       14.80       16.29      8.77 o 
   0   2  11       11.80       27.94     14.39 o 
   1   2  11       13.07       29.82     11.32 o 
   2   2  11       73.84       59.26     23.03 o 
   3   2  11      131.65      156.60     24.19 o 
   4   2  11       43.32       43.02     16.80 o 
   5   2  11       17.01       -0.37     16.59 o 
   6   2  11        0.44       10.15     26.99 o 
 -12   3  11      109.19       96.03     36.79 o 
 -11   3  11      182.78      219.96     30.59 o 
 -10   3  11      233.79      251.92     24.08 o 
  -9   3  11       33.26       29.93     11.58 o 
  -8   3  11       30.99       39.76     11.10 o 
  -7   3  11      125.57      116.09     15.36 o 
  -6   3  11      345.09      342.79     29.20 o 
  -5   3  11      274.23      231.74     20.85 o 
  -4   3  11      324.71      375.28     20.76 o 
  -3   3  11       43.35       39.48      7.72 o 
  -2   3  11        6.74       -0.79      7.18 o 
  -1   3  11       90.30       91.92     11.62 o 
   0   3  11       43.52       39.33     13.21 o 
   1   3  11       52.75       57.10     14.48 o 
   2   3  11       19.66       20.85      9.57 o 
   3   3  11       17.41       22.34     11.05 o 
   4   3  11       73.91       71.69     15.44 o 
   5   3  11       90.38       92.61     17.53 o 
   6   3  11       19.05       29.75     15.17 o 
 -12   4  11        7.06       42.79     20.57 o 
 -11   4  11        1.75        3.41     13.17 o 
 -10   4  11        1.24        0.69      9.93 o 
  -9   4  11       27.83       22.03     13.14 o 
  -8   4  11        7.18        9.39      9.37 o 
  -7   4  11       28.32       25.11      8.60 o 
  -6   4  11        6.78        5.41      7.11 o 
  -5   4  11        6.10        7.76      7.49 o 
  -4   4  11        7.44       -2.09      7.14 o 
  -3   4  11       26.47       24.04      8.34 o 
  -2   4  11        8.88        9.70      9.11 o 
  -1   4  11       16.26       18.42     10.20 o 
   0   4  11      115.78      127.76     14.53 o 
   1   4  11        0.01       -3.86      8.12 o 
   2   4  11        8.46       18.10      9.68 o 
   3   4  11       16.35       18.46     10.36 o 
   4   4  11        6.32       13.41     11.74 o 
   5   4  11       16.47       34.61     18.75 o 
   6   4  11       22.35       23.82     15.95 o 
 -11   5  11       73.47       85.61     14.74 o 
 -10   5  11      186.65      183.01     18.40 o 
  -9   5  11      128.43      126.51     16.35 o 
  -8   5  11      129.59      167.97     17.97 o 
  -7   5  11      293.75      285.06     21.02 o 
  -6   5  11       83.98      102.95     18.62 o 
  -5   5  11      227.84      202.93     17.06 o 
  -4   5  11      124.41      139.13     17.24 o 
  -3   5  11       83.72      174.98     75.65 o 
  -2   5  11      175.52      168.28     15.81 o 
  -1   5  11      322.28      282.57     21.11 o 
   0   5  11      253.86      277.63     21.62 o 
   1   5  11       67.11       69.41     19.91 o 
   2   5  11      144.24      158.83     20.04 o 
   3   5  11      106.16      144.02     18.31 o 
   4   5  11       60.41       71.65     15.39 o 
   5   5  11       66.38       67.55     20.56 o 
   6   5  11       34.82       52.69     27.24 o 
 -11   6  11        0.00        0.70     11.46 o 
 -10   6  11        0.89        8.90     10.39 o 
  -9   6  11       19.72        6.98      9.85 o 
  -8   6  11        0.39       -6.02     10.45 o 
  -7   6  11       25.48       42.18     11.13 o 
  -6   6  11       30.37       15.79      9.20 o 
  -5   6  11       34.07       44.81     11.70 o 
  -4   6  11       11.97        0.76      7.69 o 
  -3   6  11        3.68       11.36      8.26 o 
  -2   6  11       21.90       24.22      8.71 o 
  -1   6  11       22.30       27.82     10.02 o 
   0   6  11       15.20       14.84      9.14 o 
   1   6  11        2.33        9.07      9.31 o 
   2   6  11       15.12       14.25     10.10 o 
   3   6  11        1.83       23.49     14.74 o 
   4   6  11        6.02       12.98     11.06 o 
   5   6  11        2.80       -0.37     14.87 o 
 -11   7  11       30.18       23.36     12.97 o 
 -10   7  11       42.92       50.11     13.43 o 
  -9   7  11      182.87      183.11     18.62 o 
  -8   7  11      212.27      205.55     29.96 o 
  -7   7  11      189.60      203.52     26.79 o 
  -6   7  11       62.32       57.46     14.07 o 
  -5   7  11       17.05       18.89     11.05 o 
  -4   7  11      141.88      106.19     15.40 o 
  -3   7  11      107.59      134.11     18.23 o 
  -2   7  11      197.19      200.16     17.90 o 
  -1   7  11      194.39      234.88     23.86 o 
   0   7  11       31.28       34.61     10.51 o 
   1   7  11        5.43        6.04      9.90 o 
   2   7  11       62.90       53.80     12.83 o 
   3   7  11       72.44       79.37     14.88 o 
   4   7  11       10.52       14.30     11.85 o 
   5   7  11       39.96       74.67     24.84 o 
 -10   8  11       16.50       29.87     14.70 o 
  -9   8  11       17.84        1.02     13.80 o 
  -8   8  11        6.74        8.31     11.25 o 
  -7   8  11        0.00       -1.25     11.73 o 
  -6   8  11       11.35        1.80     11.28 o 
  -5   8  11       65.81       17.94     12.53 o 
  -4   8  11       75.02       72.72     14.51 o 
  -3   8  11        2.79        1.21     12.60 o 
  -2   8  11       10.72        3.02      9.58 o 
  -1   8  11        0.01       13.21      9.74 o 
   0   8  11        4.91        1.74     10.07 o 
   1   8  11       12.44       23.56     12.83 o 
   2   8  11        5.20        8.06     11.37 o 
   3   8  11        0.09       -8.75     11.01 o 
   4   8  11        7.02       -2.25     14.33 o 
  -9   9  11      106.15      134.81     18.43 o 
  -8   9  11       83.09      105.71     18.19 o 
  -7   9  11      205.65      236.85     25.91 o 
  -6   9  11       72.06       72.45     18.35 o 
  -5   9  11       82.09       82.17     17.74 o 
  -4   9  11      125.90      168.39     24.65 o 
  -3   9  11      145.36      158.31     26.16 o 
  -2   9  11      260.47      254.83     25.27 o 
  -1   9  11      188.58      274.05     35.30 o 
   0   9  11       91.52       76.34     14.19 o 
   1   9  11       16.98       32.38     15.79 o 
   2   9  11       80.31       79.18     15.65 o 
   3   9  11       69.04       82.54     18.97 o 
  -8  10  11       32.32       35.49     18.83 o 
  -7  10  11       80.12       62.17     18.66 o 
  -6  10  11       19.13       17.89     14.93 o 
  -5  10  11        7.16       24.65     14.49 o 
  -4  10  11       20.29       30.46     15.66 o 
  -3  10  11       39.59       41.44     15.27 o 
  -2  10  11        7.66       21.27     20.25 o 
  -1  10  11        0.05       -3.98     11.92 o 
   0  10  11        2.20        9.95     12.49 o 
   1  10  11        0.29      -13.09     13.21 o 
   2  10  11        4.71       11.63     18.71 o 
  -6  11  11      111.67      148.98     26.11 o 
  -5  11  11       48.68       68.36     26.54 o 
  -4  11  11       59.80       43.17     20.34 o 
  -3  11  11       48.47       71.08     21.19 o 
  -2  11  11      121.81      106.50     23.69 o 
  -1  11  11      164.37      195.89     27.54 o 
   0  11  11       95.13      159.84     42.07 o 
   1  11  11       75.07       59.79     27.45 o 
 -12   0  12        8.52      -21.43     25.67 o 
 -11   0  12       63.36       43.37     28.43 o 
  -9   0  12      147.67      128.22     27.83 o 
  -8   0  12       87.07      128.23     20.62 o 
  -7   0  12      141.38      146.54     21.33 o 
  -6   0  12        1.12        6.88     11.67 o 
  -5   0  12        1.15       16.14     11.47 o 
  -4   0  12      347.32      331.96     37.97 o 
  -3   0  12      254.34      271.87     28.74 o 
  -2   0  12      215.94      219.00     25.55 o 
  -1   0  12       23.10       18.30     20.42 o 
   0   0  12        1.02      -24.18     16.12 o 
   1   0  12       58.14       88.24     29.32 o 
   2   0  12       91.07       63.62     23.64 o 
   3   0  12      110.22      161.27     34.34 o 
   5   0  12       14.99        7.97     31.04 o 
 -12   1  12        1.53       26.05     27.45 o 
 -11   1  12        3.45       11.42     25.79 o 
 -10   1  12        0.28       17.81     18.13 o 
  -9   1  12        0.09       14.07     13.15 o 
  -8   1  12        1.72       14.26     12.52 o 
  -7   1  12        0.71       10.94      8.22 o 
  -6   1  12        7.64        8.04      8.20 o 
  -5   1  12        0.77        5.76     10.02 o 
  -4   1  12       18.33        9.41     11.01 o 
  -3   1  12       33.37       40.72     10.33 o 
  -2   1  12      146.84      124.21     23.97 o 
  -1   1  12       35.29        9.62     12.32 o 
   0   1  12        8.31       10.77     13.74 o 
   1   1  12        3.85       16.43     13.62 o 
   2   1  12        0.93       12.10     23.45 o 
   3   1  12       28.07       26.42     20.05 o 
   4   1  12       23.80       14.10     21.63 o 
   5   1  12       46.80       39.53     33.36 o 
 -12   2  12       19.43       59.70     22.78 o 
 -11   2  12       45.35       83.50     19.57 o 
 -10   2  12      158.23      192.51     27.27 o 
  -9   2  12       71.60       70.76     14.07 o 
  -8   2  12      219.32      250.54     23.41 o 
  -7   2  12      158.67      195.38     40.81 o 
  -6   2  12       70.97       90.01     17.29 o 
  -5   2  12       83.01      109.93     13.22 o 
  -4   2  12      394.30      413.46     26.27 o 
  -3   2  12      450.32      377.97     29.29 o 
  -2   2  12      305.91      256.76     23.37 o 
  -1   2  12      229.86      186.53     20.15 o 
   0   2  12       19.17       18.21     11.49 o 
   1   2  12      110.16       99.77     19.58 o 
   2   2  12       90.54      132.91     23.09 o 
   3   2  12      159.45      144.78     39.77 o 
   4   2  12      144.39      151.15     26.86 o 
   5   2  12       67.04       75.21     24.90 o 
 -11   3  12        0.19       13.96     18.57 o 
 -10   3  12       14.96       13.69     13.73 o 
  -9   3  12        8.38       16.50     10.96 o 
  -8   3  12        6.69       15.76     10.79 o 
  -7   3  12       15.97       26.26     11.91 o 
  -6   3  12        1.40       14.07     10.37 o 
  -5   3  12        5.74       12.50      8.01 o 
  -4   3  12        1.10        1.97     10.17 o 
  -3   3  12       99.84       98.97     15.19 o 
  -2   3  12      209.01      213.33     23.55 o 
  -1   3  12       25.32       18.95     11.34 o 
   0   3  12        0.43        6.20     17.13 o 
   1   3  12       16.63        8.98     11.16 o 
   2   3  12       12.11        6.13     18.92 o 
   3   3  12        0.26       29.51     15.62 o 
   4   3  12       13.63      -23.08     15.39 o 
   5   3  12       49.99       34.76     23.43 o 
 -11   4  12       73.95       54.77     21.96 o 
 -10   4  12       95.38      147.34     20.19 o 
  -9   4  12      154.09      159.54     19.30 o 
  -8   4  12      132.38      124.38     16.97 o 
  -7   4  12      195.12      166.44     18.70 o 
  -6   4  12      130.99      135.07     16.86 o 
  -5   4  12      176.05      137.72     14.31 o 
  -4   4  12      246.14      292.46     25.49 o 
  -3   4  12      188.02      139.52     21.48 o 
  -2   4  12      319.94      330.68     46.79 o 
  -1   4  12      229.40      235.15     23.25 o 
   0   4  12       57.78       54.03     14.03 o 
   1   4  12       15.79       21.78     11.84 o 
   2   4  12       35.67       39.06     13.77 o 
   3   4  12       55.71       82.17     20.23 o 
   4   4  12       85.27       96.71     23.88 o 
   5   4  12      107.80      104.53     37.69 o 
 -11   5  12        3.88        1.59     15.51 o 
 -10   5  12        6.55        7.47     13.39 o 
  -9   5  12       15.28       11.29     13.12 o 
  -8   5  12       10.96       18.83     11.15 o 
  -7   5  12       18.19       42.39     12.91 o 
  -6   5  12        0.09       -0.13      8.05 o 
  -5   5  12        6.33        0.46     10.04 o 
  -4   5  12        3.64        7.52      8.50 o 
  -3   5  12        0.13        3.84     11.10 o 
  -2   5  12       12.16       12.35      9.39 o 
  -1   5  12        3.19       -4.68      8.80 o 
   0   5  12        2.75       -9.99      8.64 o 
   1   5  12       13.04       39.11     13.80 o 
   2   5  12       30.01       22.36     11.36 o 
   3   5  12        4.14        2.58     12.74 o 
   4   5  12        1.57        1.20     16.07 o 
 -10   6  12      123.59      116.30     21.12 o 
  -9   6  12      121.51      137.59     17.03 o 
  -8   6  12      197.46      179.15     18.48 o 
  -7   6  12      113.27      125.63     15.45 o 
  -6   6  12       66.25       50.71     14.05 o 
  -5   6  12      137.33      134.40     17.76 o 
  -4   6  12       72.99       66.00     13.94 o 
  -3   6  12      111.95      125.71     15.10 o 
  -2   6  12      141.71      164.50     17.00 o 
  -1   6  12      239.08      303.60     23.35 o 
   0   6  12       48.79       28.60     13.55 o 
   1   6  12       27.79       76.80     15.90 o 
   2   6  12       35.67       29.01     12.27 o 
   3   6  12        2.44      -11.81     12.62 o 
   4   6  12        7.44      -11.19     19.54 o 
 -10   7  12        2.75      -10.75     12.37 o 
  -9   7  12        6.07        8.84     11.52 o 
  -8   7  12        2.85       18.55     12.60 o 
  -7   7  12        2.31        1.04     12.56 o 
  -6   7  12        8.32       12.38     11.66 o 
  -5   7  12        1.26        4.92     11.10 o 
  -4   7  12        1.94        4.03     10.99 o 
  -3   7  12       16.80        4.31      9.30 o 
  -2   7  12       21.32       19.92     10.20 o 
  -1   7  12       23.18       30.49     11.92 o 
   0   7  12        7.41       14.48     11.26 o 
   1   7  12       14.61       16.63     11.72 o 
   2   7  12        9.60       15.71     13.10 o 
   3   7  12        0.01       -8.77     14.36 o 
  -9   8  12      100.23       65.44     22.75 o 
  -8   8  12       83.24      112.13     19.57 o 
  -7   8  12      118.35      109.35     18.84 o 
  -6   8  12       40.05       22.38     13.87 o 
  -5   8  12       85.01      114.54     18.10 o 
  -4   8  12       75.88       55.64     15.23 o 
  -3   8  12       50.71       40.73     14.84 o 
  -2   8  12      162.00      181.83     19.73 o 
  -1   8  12      238.34      253.58     26.85 o 
   0   8  12      183.64      249.12     22.79 o 
   1   8  12      145.22      128.14     17.94 o 
   2   8  12       93.15      129.23     20.98 o 
   3   8  12        3.52        0.17     21.16 o 
  -8   9  12        9.79       -0.53     17.85 o 
  -7   9  12        0.48        1.92     15.69 o 
  -6   9  12        0.32       14.71     15.34 o 
  -5   9  12        0.02        2.22     14.35 o 
  -4   9  12        1.44       10.05     13.53 o 
  -3   9  12        5.20      -11.65     13.05 o 
  -2   9  12       13.56       31.60     15.27 o 
  -1   9  12        8.42       -3.29     12.32 o 
   0   9  12       10.30       17.89     14.50 o 
   1   9  12        7.84        3.55     17.00 o 
  -7  10  12       57.37       88.06     45.32 o 
  -6  10  12       24.61       -2.44     30.66 o 
  -5  10  12       36.33       25.77     22.04 o 
  -4  10  12        3.84       -5.02     17.42 o 
  -3  10  12        2.46      -11.88     17.71 o 
  -2  10  12       15.55       19.06     22.80 o 
  -1  10  12       56.43       47.85     38.87 o 
   0  10  12       75.09       77.14     37.46 o 
 -11   1  13      121.71      149.20     29.13 o 
 -10   1  13       65.00      116.38     28.69 o 
  -9   1  13       39.86       64.95     16.23 o 
  -8   1  13       52.39       90.71     15.62 o 
  -7   1  13       80.92       79.24     12.85 o 
  -6   1  13       33.21       31.51      9.87 o 
  -5   1  13      193.02      187.40     17.18 o 
  -4   1  13      214.37      232.16     19.51 o 
  -3   1  13       32.35       37.03     12.44 o 
  -2   1  13       49.68       47.96     15.25 o 
  -1   1  13       24.26        7.23     14.79 o 
   0   1  13       59.27       83.58     21.87 o 
   1   1  13       47.35       52.54     18.62 o 
   2   1  13       15.20       15.52     18.96 o 
   3   1  13       36.67       28.30     43.36 o 
   4   1  13       55.22       52.78     36.63 o 
 -11   2  13        5.30       17.85     19.82 o 
 -10   2  13        0.85        4.32     15.26 o 
  -9   2  13        3.45       16.01     14.89 o 
  -8   2  13        1.51       37.13     11.78 o 
  -7   2  13        5.70        3.51     10.13 o 
  -6   2  13        0.45       -5.62      8.70 o 
  -5   2  13       12.63       12.49      9.67 o 
  -4   2  13        5.56       -9.98      9.80 o 
  -3   2  13        8.98       20.00     11.66 o 
  -2   2  13        4.93       -7.25     11.18 o 
  -1   2  13        0.00        1.87     11.90 o 
   0   2  13        2.35       13.98     16.37 o 
   1   2  13        0.07       -4.96     16.95 o 
   2   2  13        0.20       -9.02     14.18 o 
   3   2  13        1.20      -20.16     17.78 o 
 -11   3  13      135.89      121.15     27.06 o 
 -10   3  13       65.21       63.75     19.62 o 
  -9   3  13       19.80       17.30     21.70 o 
  -8   3  13       49.03       49.50     16.36 o 
  -7   3  13       97.99       88.63     14.22 o 
  -6   3  13      145.29      126.16     17.43 o 
  -5   3  13      192.40      210.56     42.37 o 
  -4   3  13      148.85      212.99     23.17 o 
  -3   3  13       59.00       59.51     14.27 o 
  -2   3  13      128.95      173.01     27.85 o 
  -1   3  13      184.65      163.22     24.77 o 
   0   3  13      138.23      144.80     21.62 o 
   1   3  13      121.83      134.27     35.51 o 
   2   3  13       61.93       86.55     22.07 o 
   3   3  13       42.28       24.23     22.94 o 
 -10   4  13        0.19        2.54     14.39 o 
  -9   4  13        6.86       16.86     13.26 o 
  -8   4  13        0.33       -9.59     11.82 o 
  -7   4  13       12.08        0.44     12.52 o 
  -6   4  13        1.00       -4.09     13.60 o 
  -5   4  13        0.02       -6.43     10.92 o 
  -4   4  13        4.25        0.06     12.70 o 
  -3   4  13       18.75       11.98     14.99 o 
  -2   4  13        9.14       13.24     12.60 o 
  -1   4  13       10.63       46.37     31.67 o 
   0   4  13       47.13       57.81     18.99 o 
   1   4  13        5.29       -2.78     13.69 o 
   2   4  13        0.33        6.43     18.22 o 
   3   4  13       10.08        5.28     34.34 o 
 -10   5  13       39.59       48.38     17.66 o 
  -9   5  13       22.54        4.65     14.05 o 
  -8   5  13       33.10       23.25     13.22 o 
  -7   5  13      102.83      106.80     17.13 o 
  -6   5  13      142.54      124.76     21.99 o 
  -5   5  13      166.02      136.51     22.96 o 
  -4   5  13      118.36      128.65     18.82 o 
  -3   5  13       76.02       70.59     18.36 o 
  -2   5  13      208.01      245.35     45.80 o 
  -1   5  13      198.00      187.83     21.58 o 
   0   5  13      146.82      130.78     18.73 o 
   1   5  13      186.57      240.09     26.72 o 
   2   5  13      106.48      118.79     29.30 o 
  -9   6  13        2.31       -0.46     14.86 o 
  -8   6  13        0.00       -4.80     13.36 o 
  -7   6  13        9.89       16.27     16.84 o 
  -6   6  13        1.70       12.47     14.68 o 
  -5   6  13        1.47       -3.78     13.24 o 
  -4   6  13        3.75       -7.08     14.39 o 
  -3   6  13        9.30       19.26     12.37 o 
  -2   6  13        1.09       -8.59     10.88 o 
  -1   6  13        0.12        9.40     12.84 o 
   0   6  13        0.99       -5.79     12.19 o 
   1   6  13       11.97       10.37     16.02 o 
   2   6  13       61.98       53.21     26.77 o 
  -9   7  13       25.44       11.22     28.20 o 
  -8   7  13       60.07       76.81     25.16 o 
  -7   7  13       33.57       37.99     31.51 o 
  -6   7  13       57.41       41.00     15.74 o 
  -5   7  13       79.38      114.47     19.10 o 
  -4   7  13       46.12       49.99     23.39 o 
  -3   7  13       67.73       62.12     18.93 o 
  -2   7  13       70.80       74.06     18.22 o 
  -1   7  13       74.24       85.38     21.50 o 
   0   7  13       54.96       71.08     17.41 o 
   1   7  13      168.54      193.01     23.71 o 
   2   7  13      104.58       87.12     43.00 o 
  -8   8  13        8.20       17.99     29.89 o 
  -7   8  13       33.54       52.04     22.14 o 
  -6   8  13        6.18       15.80     20.79 o 
  -5   8  13        2.73      -11.23     15.85 o 
  -4   8  13        5.58        8.94     16.63 o 
  -3   8  13        0.99       -2.11     15.87 o 
  -2   8  13        3.07      -19.15     15.58 o 
  -1   8  13        4.35       -4.56     13.98 o 
   0   8  13        0.41      -13.69     19.10 o 
   1   8  13        7.36        4.73     40.13 o 
  -6   9  13       38.96      110.30     40.39 o 
  -5   9  13       43.66       46.13     33.10 o 
  -4   9  13       19.03        6.17     32.70 o 
  -3   9  13       12.79       28.77     34.08 o 
  -2   9  13       19.71       17.99     37.46 o 
  -1   9  13       15.20       28.03     38.15 o 
 -10   0  14       13.97       68.07     29.35 o 
  -9   0  14       63.80      101.92     28.46 o 
  -8   0  14      125.02      172.66     35.03 o 
  -7   0  14       44.38       72.95     32.95 o 
  -6   0  14       19.50       20.17     16.27 o 
  -5   0  14       77.60      123.33     32.23 o 
  -4   0  14       88.77       72.34     19.70 o 
  -3   0  14       81.51       72.63     30.52 o 
  -2   0  14      132.43       89.73     33.13 o 
  -1   0  14       43.43      107.74     34.94 o 
   0   0  14       32.35       42.45     29.78 o 
   1   0  14       10.16       12.39     32.13 o 
 -10   1  14        0.38        0.80     17.24 o 
  -9   1  14        0.84       26.99     35.33 o 
  -8   1  14        6.38      -11.58     10.28 o 
  -7   1  14        0.21       -4.54     11.34 o 
  -6   1  14        0.01      -13.88      9.45 o 
  -5   1  14        4.57       -7.92     10.09 o 
  -4   1  14        0.10        1.73     11.74 o 
  -3   1  14        2.45       -2.83     12.31 o 
  -2   1  14        0.79       -5.15     15.84 o 
  -1   1  14        0.01        1.66     15.99 o 
   0   1  14        1.93       21.37     20.00 o 
   1   1  14        0.24        7.69     22.69 o 
 -10   2  14       62.45       69.12     22.06 o 
  -9   2  14       55.00       77.34     18.55 o 
  -8   2  14      120.20      126.81     18.75 o 
  -7   2  14       79.74       69.97     14.76 o 
  -6   2  14       17.91       31.14     11.69 o 
  -5   2  14       81.60       82.76     16.14 o 
  -4   2  14       35.56       54.55     15.16 o 
  -3   2  14       95.13      145.75     34.44 o 
  -2   2  14      134.63      185.40     22.99 o 
  -1   2  14       69.92       58.75     20.01 o 
   0   2  14       25.64       39.01     31.64 o 
   1   2  14        8.10       16.35     23.14 o 
 -10   3  14        8.55       57.51     35.34 o 
  -9   3  14        5.19       10.49     19.83 o 
  -8   3  14        1.33       13.37     12.43 o 
  -7   3  14        2.10       16.16     13.11 o 
  -6   3  14        2.97        5.15     15.18 o 
  -5   3  14        0.63       -5.44     11.71 o 
  -4   3  14        1.03        4.72     12.22 o 
  -3   3  14        3.54      -16.72     12.68 o 
  -2   3  14        3.25       -3.63     26.59 o 
  -1   3  14        1.84       -1.61     15.27 o 
   0   3  14        0.35       23.54     20.44 o 
   1   3  14        4.11        3.43     22.83 o 
  -9   4  14       90.45      104.87     20.68 o 
  -8   4  14       99.16       91.37     23.13 o 
  -7   4  14       67.78       63.65     19.83 o 
  -6   4  14       32.28       26.33     16.61 o 
  -5   4  14       17.15       39.29     18.10 o 
  -4   4  14       27.77       25.34     15.57 o 
  -3   4  14       61.84       81.98     16.93 o 
  -2   4  14      213.81      225.54     32.61 o 
  -1   4  14      106.49      128.24     30.12 o 
   0   4  14       63.24      126.51     29.70 o 
  -9   5  14        3.91        2.25     20.20 o 
  -8   5  14        2.92        8.03     19.44 o 
  -7   5  14       14.68       10.61     18.62 o 
  -6   5  14        0.06        3.74     17.47 o 
  -5   5  14        6.31      -24.22     16.88 o 
  -4   5  14        6.78       15.10     17.08 o 
  -3   5  14        3.59        2.33     12.97 o 
  -2   5  14        4.07        5.57     14.41 o 
  -1   5  14        0.91        0.87     14.84 o 
   0   5  14        1.63       10.92     21.99 o 
  -8   6  14       85.70      158.66     42.86 o 
  -7   6  14       36.91       -3.75     27.04 o 
  -6   6  14       12.96        4.65     21.46 o 
  -5   6  14       16.16       -6.31     19.66 o 
  -4   6  14       18.43       18.58     22.18 o 
  -3   6  14       65.97       91.68     31.45 o 
  -2   6  14      102.37      133.59     26.80 o 
  -1   6  14       55.49       55.59     25.41 o 
   0   6  14       58.30       54.24     37.92 o 
  -2   7  14        0.82       -4.70     33.36 o 
  -1   7  14        1.92      -12.59     36.23 o 
  -9   1  15      101.21      127.88     41.80 o 
  -8   1  15       69.24       54.96     21.47 o 
  -7   1  15        9.41       47.74     15.01 o 
  -6   1  15       38.68       20.02     13.71 o 
  -5   1  15       95.52      102.20     33.58 o 
  -4   1  15       35.16       48.69     22.64 o 
  -3   1  15       24.99       19.27     22.86 o 
  -2   1  15       20.58       32.66     25.91 o 
  -8   2  15        2.45        3.96     16.30 o 
  -7   2  15        0.55        1.73     15.66 o 
  -6   2  15        3.41       16.26     17.83 o 
  -5   2  15        0.94       11.71     15.22 o 
  -4   2  15        9.11       -8.61     14.47 o 
  -3   2  15        6.59      -12.27     22.10 o 
  -2   2  15        1.37      -12.05     33.71 o 
  -8   3  15       72.25      109.95     32.14 o 
  -7   3  15       52.71       79.59     26.68 o 
  -6   3  15       68.67       83.76     24.95 o 
  -5   3  15       76.38       81.35     19.83 o 
  -4   3  15       12.07       16.76     16.86 o 
  -3   3  15       19.30       20.91     27.77 o 
  -8   4  15        0.09        7.26     33.99 o 
  -7   4  15        0.99        0.32     31.76 o 
  -6   4  15        2.88       27.25     26.05 o 
  -5   4  15        0.72       -2.04     33.07 o 
  -4   4  15        2.65       15.47     22.45 o 
  -3   4  15        0.82       -2.05     21.81 o 
  -2   4  15        1.05       13.15     25.16 o 
  -3   5  15       24.41       34.16     38.01 o 
                                                 
